# Supplementary material for: Genome wide analysis revealed conserved domains involved in the effector discrimination of bacterial type VI secretion system
Source: Commun Biol. 2023 Nov 24;6:1195. doi: 10.1038/s42003-023-05580-w (PMC10673891; doi:10.1038/s42003-023-05580-w)
Supplement: Supplementary file 5 — Supplementary Data 2 [file 42003_2023_5580_MOESM5_ESM.xlsx]

## Sheet: Dataset of  bacterial genomes
The details of the 133,722 bacterial genomes screened in the study.
#Organism Name	Organism Groups	Strain	BioSample	BioProject	Assembly	Level	Size(Mb)
Acetobacter ghanensis	Bacteria;Proteobacteria;Alphaproteobacteria	LMG 23848T	SAMEA2738364	PRJEB7123	GCA_001499675.1	Chromosome	2.84394
Acetobacterium sp. KB-1	Bacteria;Terrabacteria group;Firmicutes	KB-1	SAMN09041806	PRJNA376155	GCA_003260995.1	Chromosome	3.98837
Achromobacter insolitus	Bacteria;Proteobacteria;Betaproteobacteria	AB2	SAMN07274545	PRJNA391767	GCA_003293535.1	Chromosome	6.43828
Achromobacter ruhlandii	Bacteria;Proteobacteria;Betaproteobacteria	SCCH3:ACH 33-1365	SAMN05715545	PRJNA340957	GCA_002082135.1	Chromosome	6.36668
Achromobacter sp. MFA1 R4	Bacteria;Proteobacteria;Betaproteobacteria	MFA1 R4	SAMN05428937	PRJEB18832	GCA_900156745.1	Chromosome	6.22733
Achromobacter xylosoxidans	Bacteria;Proteobacteria;Betaproteobacteria	SOLR10	SAMN07274546	PRJNA391768	GCA_003293615.1	Chromosome	6.52087
Achromobacter xylosoxidans NH44784-1996	Bacteria;Proteobacteria;Betaproteobacteria	NH44784-1996	SAMEA3283131	PRJNA40627	GCA_000967095.1	Chromosome	6.91667
Acidihalobacter ferrooxidans	Bacteria;Proteobacteria;Gammaproteobacteria	V8	SAMN06240324	PRJNA362495	GCA_001975725.1	Chromosome	3.44883
Acidihalobacter prosperus	Bacteria;Proteobacteria;Gammaproteobacteria	V6	SAMN05853496	PRJNA344938	GCA_001753165.1	Chromosome	3.52612
Acidithiobacillus ferrivorans	Bacteria;Proteobacteria;Acidithiobacillia	PRJEB5721	SAMEA100981168	PRJEB5721	GCA_900174455.1	Chromosome	3.45611
Acidobacteria bacterium Mor1	Bacteria;Acidobacteria;unclassified Acidobacteria	Mor1	SAMN03738170	PRJNA285121	GCA_001664505.1	Chromosome	5.98954
Acidovorax avenae subsp. avenae	Bacteria;Proteobacteria;Betaproteobacteria	AA81_1	SAMN05714655	PRJNA340882	GCA_003029685.1	Chromosome	5.75189
Acidovorax avenae subsp. avenae	Bacteria;Proteobacteria;Betaproteobacteria	COLB1	SAMN05714658	PRJNA340882	GCA_003029705.1	Chromosome	5.57432
Acidovorax avenae subsp. avenae	Bacteria;Proteobacteria;Betaproteobacteria	MD5	SAMN05714662	PRJNA340882	GCA_003029725.1	Chromosome	5.59395
Acidovorax avenae subsp. avenae	Bacteria;Proteobacteria;Betaproteobacteria	QH1	SAMN05714666	PRJNA340882	GCA_003029765.1	Chromosome	5.59855
Acidovorax avenae subsp. avenae	Bacteria;Proteobacteria;Betaproteobacteria	SH7	SAMN05714670	PRJNA340882	GCA_003029785.1	Chromosome	5.62896
Acidovorax avenae subsp. avenae	Bacteria;Proteobacteria;Betaproteobacteria	AA78_5	SAMN05714654	PRJNA340882	GCA_003029805.1	Chromosome	5.57467
Acidovorax avenae subsp. avenae	Bacteria;Proteobacteria;Betaproteobacteria	AA99_2	SAMN05714656	PRJNA340882	GCA_003029825.1	Chromosome	5.51591
Acidovorax avenae subsp. avenae	Bacteria;Proteobacteria;Betaproteobacteria	INDB2	SAMN05714659	PRJNA340882	GCA_003029865.1	Chromosome	5.61968
Acidovorax avenae subsp. avenae	Bacteria;Proteobacteria;Betaproteobacteria	INV	SAMN05714660	PRJNA340882	GCA_003029885.1	Chromosome	5.60853
Acidovorax avenae subsp. avenae	Bacteria;Proteobacteria;Betaproteobacteria	KL3	SAMN05714661	PRJNA340882	GCA_003029905.1	Chromosome	5.5635
Acidovorax avenae subsp. avenae	Bacteria;Proteobacteria;Betaproteobacteria	MDB1	SAMN05714663	PRJNA340882	GCA_003029925.1	Chromosome	5.52732
Acidovorax avenae subsp. avenae	Bacteria;Proteobacteria;Betaproteobacteria	MOR	SAMN05714664	PRJNA340882	GCA_003029945.1	Chromosome	5.57359
Acidovorax avenae subsp. avenae	Bacteria;Proteobacteria;Betaproteobacteria	NCT3	SAMN05714665	PRJNA340882	GCA_003029965.1	Chromosome	5.54476
Acidovorax avenae subsp. avenae	Bacteria;Proteobacteria;Betaproteobacteria	QHB1	SAMN05714667	PRJNA340882	GCA_003029985.1	Chromosome	5.59429
Acidovorax avenae subsp. avenae	Bacteria;Proteobacteria;Betaproteobacteria	SF12	SAMN03469758	PRJNA340882	GCA_003030005.1	Chromosome	5.55179
Acidovorax avenae subsp. avenae	Bacteria;Proteobacteria;Betaproteobacteria	Sa2	SAMN05714668	PRJNA340882	GCA_003030325.1	Chromosome	5.53978
Acidovorax cattleyae	Bacteria;Proteobacteria;Betaproteobacteria	CAT98_1	SAMN05714657	PRJNA340882	GCA_003029845.1	Chromosome	5.61839
Acinetobacter baumannii	Bacteria;Proteobacteria;Gammaproteobacteria	B11911	SAMN03771550	PRJNA286874	GCA_001077565.2	Chromosome	4.26391
Acinetobacter baumannii	Bacteria;Proteobacteria;Gammaproteobacteria	Ab421_GEIH-2010	SAMN04448102	PRJNA308422	GCA_001628795.1	Chromosome	3.97675
Acinetobacter baumannii	Bacteria;Proteobacteria;Gammaproteobacteria	11510	SAMN06093832	PRJNA355850	GCA_001922425.2	Chromosome	4.09129
Acinetobacter baumannii	Bacteria;Proteobacteria;Gammaproteobacteria	S1; AB1A2	SAMN07977762	PRJNA417158	GCA_002948475.1	Chromosome	4.25358
Acinetobacter baumannii	Bacteria;Proteobacteria;Gammaproteobacteria	ZS3	SAMN07167814	PRJNA388032	GCA_003202135.1	Chromosome	4.05804
Acinetobacter baumannii	Bacteria;Proteobacteria;Gammaproteobacteria	WPB103	SAMN10531494	PRJNA508839	GCA_003945465.1	Chromosome	3.24087
Acinetobacter baumannii AC12	Bacteria;Proteobacteria;Gammaproteobacteria	AC12	SAMN02471420	PRJNA168112	GCA_000282795.3	Chromosome	3.85523
Acinetobacter baumannii PKAB07	Bacteria;Proteobacteria;Gammaproteobacteria	AB07	SAMN03081512	PRJNA224967	GCA_000576535.1	Chromosome	4.24261
Acinetobacter baumannii PR07	Bacteria;Proteobacteria;Gammaproteobacteria	PR07	SAMN02471432	PRJNA185400	GCA_000372585.2	Chromosome	3.93717
Acinetobacter baumannii SDF	Bacteria;Proteobacteria;Gammaproteobacteria	SDF	SAMEA3138277	PRJNA13001	GCA_000069205.1	Chromosome	3.478
Acinetobacter lwoffii	Bacteria;Proteobacteria;Gammaproteobacteria	ZS207	SAMN06191591	PRJNA359405	GCA_002119785.1	Chromosome	3.49351
Actinobacillus suis H91-0380	Bacteria;Proteobacteria;Gammaproteobacteria	H91-0380	SAMN02604182	PRJNA42159	GCA_000307145.1	Chromosome	2.48494
Actinobacteria bacterium YIM 96077	Bacteria;Terrabacteria group;Actinobacteria	YIM 96077	SAMN10395219	PRJNA504556	GCA_003812285.1	Chromosome	5.09257
Actinomyces hongkongensis	Bacteria;Terrabacteria group;Actinobacteria	HKU8	SAMN05786934	PRJNA343394	GCA_001746855.1	Chromosome	2.14149
Actinomyces radingae	Bacteria;Terrabacteria group;Actinobacteria	DSM 9169	SAMN04489714	PRJEB16500	GCA_900106055.1	Chromosome	2.43029
Actinomyces sp. 2129	Bacteria;Terrabacteria group;Actinobacteria	2129	SAMN10060477	PRJNA431327	GCA_003606385.1	Chromosome	3.02501
Actinoplanes derwentensis	Bacteria;Terrabacteria group;Actinobacteria	DSM 43941	SAMN04489716	PRJEB16368	GCA_900104725.1	Chromosome	10.6542
Actinopolymorpha singaporensis	Bacteria;Terrabacteria group;Actinobacteria	DSM 22024	SAMN04489717	PRJEB16373	GCA_900104745.1	Chromosome	6.40367
Acutalibacter muris	Bacteria;Terrabacteria group;Firmicutes	KB18	SAMN03856236	PRJNA289613	GCA_002201475.1	Chromosome	3.80291
Aeromicrobium choanae	Bacteria;Terrabacteria group;Actinobacteria	9H-4	SAMN06295964	PRJEB19586	GCA_900167475.1	Chromosome	3.42203
Aeromicrobium marinum DSM 15272	Bacteria;Terrabacteria group;Actinobacteria	DSM 15272	SAMN00139180	PRJNA34545	GCA_000160775.2	Chromosome	3.07984
Afipia sp. GAS231	Bacteria;Proteobacteria;Alphaproteobacteria	GAS231	SAMN05444050	PRJEB16208	GCA_900103365.1	Chromosome	7.58424
Agrobacterium rhizogenes	Bacteria;Proteobacteria;Alphaproteobacteria	NCPPB2659	SAMN05006657	PRJNA321916	GCA_001649535.1	Chromosome	5.27735
Agrobacterium tumefaciens	Bacteria;Proteobacteria;Alphaproteobacteria	186	SAMN07359232	PRJNA394767	GCA_002591665.1	Chromosome	5.72079
Agrobacterium tumefaciens	Bacteria;Proteobacteria;Alphaproteobacteria	183	SAMN08963710	PRJNA451187	GCA_004023565.1	Chromosome	5.5202
Agrobacterium tumefaciens LBA4213 (Ach5)	Bacteria;Proteobacteria;Alphaproteobacteria	LBA4213 (Ach5)	SAMN03081534	PRJNA231114	GCA_000576515.1	Chromosome	5.63069
Agrococcus carbonis	Bacteria;Terrabacteria group;Actinobacteria	DSM 22965	SAMN04489719	PRJEB16395	GCA_900104705.1	Chromosome	2.77331
Agrococcus jejuensis	Bacteria;Terrabacteria group;Actinobacteria	DSM 22002	SAMN04489720	PRJEB15931	GCA_900099705.1	Chromosome	3.40018
Agromyces flavus	Bacteria;Terrabacteria group;Actinobacteria	CPCC 202695	SAMN04489721	PRJEB16409	GCA_900104685.1	Chromosome	3.69241
Akkermansia muciniphila	Bacteria;PVC group;Verrucomicrobia	YL44	SAMN03854119	PRJNA289613	GCA_002201495.1	Chromosome	2.73736
Akkermansia muciniphila	Bacteria;PVC group;Verrucomicrobia	H2	SAMN03278370	PRJNA270907	GCA_004101765.1	Chromosome	2.81994
Alcaligenes aquatilis	Bacteria;Proteobacteria;Betaproteobacteria	BU33N	SAMN06948887	PRJNA386470	GCA_003076515.1	Chromosome	3.8384
Alcaligenes faecalis	Bacteria;Proteobacteria;Betaproteobacteria	BDB4	SAMN07187750	PRJNA388846	GCA_002205415.1	Chromosome	4.23698
Alcanivorax sp. N3-2A	Bacteria;Proteobacteria;Gammaproteobacteria	N3-2A	SAMN07256653	PRJNA391035	GCA_002216105.1	Chromosome	4.74818
Algoriphagus machipongonensis	Bacteria;FCB group;Bacteroidetes/Chlorobi group	PR1	SAMN02436092	PRJNA18947	GCA_000166275.1	Chromosome	4.78772
Aliivibrio fischeri MJ11	Bacteria;Proteobacteria;Gammaproteobacteria	MJ11	SAMN02603627	PRJNA19393	GCA_000020845.1	Chromosome	4.50334
Aliivibrio fischeri SR5	Bacteria;Proteobacteria;Gammaproteobacteria	SR5	SAMN02470712	PRJNA73351	GCA_000241785.1	Chromosome	4.27361
Alistipes shahii WAL 8301	Bacteria;FCB group;Bacteroidetes/Chlorobi group	WAL 8301	SAMEA3138370	PRJNA45913	GCA_000210575.1	Chromosome	3.76332
Allokutzneria albata	Bacteria;Terrabacteria group;Actinobacteria	DSM 44149	SAMN04489726	PRJEB16194	GCA_900103775.1	Chromosome	8.56562
Alteromonas mediterranea U4	Bacteria;Proteobacteria;Gammaproteobacteria	Ionian Sea U4	SAMN02604123	PRJNA192190	GCA_000439515.1	Chromosome	4.62458
Aminomonas paucivorans DSM 12260	Bacteria;Synergistetes;Synergistia	DSM 12260	SAMN02256532	PRJNA33371	GCA_000165795.1	Chromosome	2.63017
Amycolatopsis keratiniphila	Bacteria;Terrabacteria group;Actinobacteria	FH 1893	SAMN04489733	PRJEB16467	GCA_900105855.1	Chromosome	9.47262
Anabaena cylindrica PCC 7122	Bacteria;Terrabacteria group;Cyanobacteria/Melainabacteria group	NIES-19	SAMD00079794	PRJDB5665	GCA_002367955.1	Chromosome	7.02564
Anabaenopsis circularis NIES-21	Bacteria;Terrabacteria group;Cyanobacteria/Melainabacteria group	NIES-21	SAMD00079795	PRJDB5665	GCA_002367975.1	Chromosome	7.06998
Anaerostipes hadrus	Bacteria;Terrabacteria group;Firmicutes	SSC/2	SAMEA3138376	PRJNA45957	GCA_000210695.1	Chromosome	3.11479
Anaplasma marginale	Bacteria;Proteobacteria;Alphaproteobacteria	Palmeira	SAMN05913817	PRJNA348690	GCA_003515675.1	Chromosome	1.1952
Anaplasma marginale	Bacteria;Proteobacteria;Alphaproteobacteria	Jaboticabal	SAMN05914369	PRJNA348690	GCA_003515735.1	Chromosome	1.19532
Anaplasma marginale str. Dawn	Bacteria;Proteobacteria;Alphaproteobacteria	Dawn	SAMN02603338	PRJNA224564	GCA_000495535.1	Chromosome	1.19676
Anaplasma marginale str. Gypsy Plains	Bacteria;Proteobacteria;Alphaproteobacteria	Gypsy Plains	SAMN02383579	PRJNA224303	GCA_000495495.1	Chromosome	1.19862
Anaplasma phagocytophilum str. Dog2	Bacteria;Proteobacteria;Alphaproteobacteria	Dog2	SAMN02604173	PRJNA163169	GCA_000439795.1	Chromosome	1.4733
Anoxybacillus kamchatkensis G10	Bacteria;Terrabacteria group;Firmicutes	G10	SAMN02470192	PRJNA170961	GCA_000283415.2	Chromosome	2.96257
Aquiflexum balticum DSM 16537	Bacteria;FCB group;Bacteroidetes/Chlorobi group	DSM 16537	SAMN00777080	PRJEB20241	GCA_900176595.1	Chromosome	5.98719
Arcanobacterium phocae	Bacteria;Terrabacteria group;Actinobacteria	DSM 10002	SAMN04489737	PRJEB16468	GCA_900105865.1	Chromosome	1.99834
archaeon GW2011_AR15	Archaea;unclassified Archaea;unclassified Archaea (miscellaneous)		SAMN03217309	PRJNA268032	GCA_000830295.1	Chromosome	1.15779
Armatimonadetes bacterium Uphvl-Ar1	Bacteria;Terrabacteria group;Armatimonadetes	Uphvl-Ar1	SAMN06947392	PRJNA385759	GCA_002162075.1	Chromosome	2.98555
Armatimonadetes bacterium Uphvl-Ar2	Bacteria;Terrabacteria group;Armatimonadetes	Uphvl-Ar2	SAMN06947393	PRJNA385759	GCA_002162095.1	Chromosome	2.63354
Arthrobacter agilis	Bacteria;Terrabacteria group;Actinobacteria	UMCV2	SAMN04565883	PRJNA315684	GCA_002953615.1	Chromosome	3.48216
Arthrobacter sp. 7749	Bacteria;Terrabacteria group;Actinobacteria	7749	SAMN07346923	PRJNA394013	GCA_002224445.1	Chromosome	4.12594
Arthrobacter sp. PM3	Bacteria;Terrabacteria group;Actinobacteria	PM3	SAMN07311025	PRJNA392821	GCA_003352915.1	Chromosome	4.35045
Arthrospira platensis C1	Bacteria;Terrabacteria group;Cyanobacteria/Melainabacteria group	C1	SAMN02470135	PRJNA67617	GCA_000307915.1	Chromosome	6.08921
Arthrospira platensis NIES-39	Bacteria;Terrabacteria group;Cyanobacteria/Melainabacteria group	NIES-39	SAMD00060970	PRJDA42161	GCA_000210375.1	Chromosome	6.78843
Arthrospira platensis YZ	Bacteria;Terrabacteria group;Cyanobacteria/Melainabacteria group	YZ	SAMN04192332	PRJNA299041	GCA_001611905.1	Chromosome	6.52077
Arthrospira sp. PCC 8005	Bacteria;Terrabacteria group;Cyanobacteria/Melainabacteria group	PCC 8005	SAMEA3283116	PRJNA40633	GCA_000973065.1	Chromosome	6.22815
Aulosira laxa NIES-50	Bacteria;Terrabacteria group;Cyanobacteria/Melainabacteria group	NIES-50	SAMD00079799	PRJDB5665	GCA_002368055.1	Chromosome	9.35305
Auraticoccus monumenti	Bacteria;Terrabacteria group;Actinobacteria	MON 2.2	SAMN04489747	PRJEB15766	GCA_900101785.1	Chromosome	4.46179
Azospirillum brasilense Sp245	Bacteria;Proteobacteria;Alphaproteobacteria	Sp245	SAMEA2272384	PRJEA70627	GCA_000237365.1	Chromosome	7.53024
Azospirillum brasilense Sp245	Bacteria;Proteobacteria;Alphaproteobacteria	Sp245	SAMN07274326	PRJNA391730	GCA_003119195.1	Chromosome	7.68427
Azospirillum brasilense Sp245	Bacteria;Proteobacteria;Alphaproteobacteria	Sp245	SAMN07274326	PRJNA391730	GCA_003119195.2	Chromosome	7.68239
Azospirillum humicireducens	Bacteria;Proteobacteria;Alphaproteobacteria	SgZ-5	SAMN04858219	PRJNA318554	GCA_001639105.2	Chromosome	6.8627
Bacillus anthracis	Bacteria;Terrabacteria group;Firmicutes	Smith 1013	SAMN02732407	PRJNA243516	GCA_000742315.1	Chromosome	5.28699
Bacillus anthracis	Bacteria;Terrabacteria group;Firmicutes	delta Sterne	SAMN02736981	PRJNA243519	GCA_000742695.1	Chromosome	5.22965
Bacillus anthracis	Bacteria;Terrabacteria group;Firmicutes	BFV	SAMN02736972	PRJNA243518	GCA_000742875.1	Chromosome	5.50835
Bacillus anthracis	Bacteria;Terrabacteria group;Firmicutes	A0157	SAMN03267488	PRJNA270580	GCA_000808075.1	Chromosome	5.32224
Bacillus anthracis	Bacteria;Terrabacteria group;Firmicutes	Pollino	SAMN03296000	PRJNA273788	GCA_000831505.1	Chromosome	5.50389
Bacillus anthracis	Bacteria;Terrabacteria group;Firmicutes	Larissa	SAMN03765650	PRJNA286154	GCA_001277955.1	Chromosome	5.50329
Bacillus anthracis 52-G	Bacteria;Terrabacteria group;Firmicutes	52-G	SAMN02951870	PRJNA224563	GCA_000559005.1	Chromosome	5.50444
Bacillus anthracis 8903-G	Bacteria;Terrabacteria group;Firmicutes	8903-G	SAMN02951868	PRJNA224562	GCA_000558965.1	Chromosome	5.50477
Bacillus anthracis 9080-G	Bacteria;Terrabacteria group;Firmicutes	9080-G	SAMN02951869	PRJNA224558	GCA_000558985.1	Chromosome	5.50866
Bacillus anthracis str. A2012	Bacteria;Terrabacteria group;Firmicutes	A2012	SAMN02435829	PRJNA299	GCA_000006155.2	Chromosome	5.37006
Bacillus atrophaeus subsp. globigii	Bacteria;Terrabacteria group;Firmicutes	BSS	SAMN02740987	PRJNA243596	GCA_000742675.1	Chromosome	4.17506
Bacillus atrophaeus UCMB-5137	Bacteria;Terrabacteria group;Firmicutes	UCMB-5137	SAMN02471930	PRJNA176685	GCA_000385965.2	Chromosome	4.06432
Bacillus cereus	Bacteria;Terrabacteria group;Firmicutes	BC-AK	SAMN06448760	PRJNA376851	GCA_002117465.1	Chromosome	5.78633
Bacillus cereus	Bacteria;Terrabacteria group;Firmicutes	25	SAMN06554630	PRJNA378614	GCA_002117835.1	Chromosome	4.82659
Bacillus cereus	Bacteria;Terrabacteria group;Firmicutes	29	SAMN06554796	PRJNA378615	GCA_002117855.1	Chromosome	4.99789
Bacillus cereus	Bacteria;Terrabacteria group;Firmicutes	BHU1	SAMN07690117	PRJNA411887	GCA_002504205.1	Chromosome	5.20464
Bacillus cereus	Bacteria;Terrabacteria group;Firmicutes	BHU2	SAMN07690118	PRJNA411887	GCA_002504225.1	Chromosome	5.18665
Bacillus cereus	Bacteria;Terrabacteria group;Firmicutes	MBGJa3	SAMN08335840	PRJNA429512	GCA_002953495.1	Chromosome	4.10963
Bacillus cereus 172560W	Bacteria;Terrabacteria group;Firmicutes	172560W	SAMN00727633	PRJNA29645	GCA_000160935.1	Chromosome	5.69954
Bacillus cereus 95/8201	Bacteria;Terrabacteria group;Firmicutes	95/8201	SAMN00110498	PRJNA29669	GCA_000161135.1	Chromosome	5.58406
Bacillus cereus AH1271	Bacteria;Terrabacteria group;Firmicutes	AH1271	SAMN00727675	PRJNA29695	GCA_000161375.1	Chromosome	5.6567
Bacillus cereus AH1272	Bacteria;Terrabacteria group;Firmicutes	AH1272	SAMN00727676	PRJNA29697	GCA_000161395.1	Chromosome	5.78954
Bacillus cereus AH1273	Bacteria;Terrabacteria group;Firmicutes	AH1273	SAMN00727677	PRJNA29699	GCA_000003955.1	Chromosome	5.7905
Bacillus cereus AH603	Bacteria;Terrabacteria group;Firmicutes	AH603	SAMN00727680	PRJNA29691	GCA_000161335.1	Chromosome	5.79945
Bacillus cereus AH621	Bacteria;Terrabacteria group;Firmicutes	AH621	SAMN00716180	PRJNA29655	GCA_000160975.1	Chromosome	5.67481
Bacillus cereus AH676	Bacteria;Terrabacteria group;Firmicutes	AH676	SAMN00727673	PRJNA29693	GCA_000161355.1	Chromosome	5.59475
Bacillus cereus ATCC 10876	Bacteria;Terrabacteria group;Firmicutes	ATCC 10876	SAMN00715886	PRJNA29671	GCA_000160895.1	Chromosome	5.93902
Bacillus cereus ATCC 4342	Bacteria;Terrabacteria group;Firmicutes	ATCC 4342	SAMN00717283	PRJNA29665	GCA_000161015.1	Chromosome	5.2348
Bacillus cereus BDRD-Cer4	Bacteria;Terrabacteria group;Firmicutes	BDRD-Cer4	SAMN00727651	PRJNA29667	GCA_000161115.1	Chromosome	5.39745
Bacillus cereus BDRD-ST196	Bacteria;Terrabacteria group;Firmicutes	BDRD-ST196	SAMN00727652	PRJNA29663	GCA_000161095.1	Chromosome	5.57657
Bacillus cereus BDRD-ST24	Bacteria;Terrabacteria group;Firmicutes	BDRD-ST24	SAMN00727632	PRJNA29659	GCA_000161055.1	Chromosome	5.43617
Bacillus cereus BDRD-ST26	Bacteria;Terrabacteria group;Firmicutes	BDRD-ST26	SAMN00727653	PRJNA29661	GCA_000161075.1	Chromosome	5.56803
Bacillus cereus BGSC 6E1	Bacteria;Terrabacteria group;Firmicutes	BGSC 6E1	SAMN00727655	PRJNA29651	GCA_000160915.1	Chromosome	5.73018
Bacillus cereus F65185	Bacteria;Terrabacteria group;Firmicutes	F65185	SAMN00727647	PRJNA29689	GCA_000161315.1	Chromosome	6.13318
Bacillus cereus m1293	Bacteria;Terrabacteria group;Firmicutes	m1293	SAMN00717290	PRJNA29657	GCA_000003645.1	Chromosome	5.26973
Bacillus cereus m1550	Bacteria;Terrabacteria group;Firmicutes	m1550	SAMN00717296	PRJNA29649	GCA_000161035.1	Chromosome	5.24649
Bacillus cereus MM3	Bacteria;Terrabacteria group;Firmicutes	MM3	SAMN00727654	PRJNA29653	GCA_000160955.1	Chromosome	5.54706
Bacillus cereus R309803	Bacteria;Terrabacteria group;Firmicutes	R309803	SAMN00726683	PRJNA29647	GCA_000160995.1	Chromosome	5.58625
Bacillus cereus Rock1-15	Bacteria;Terrabacteria group;Firmicutes	Rock1-15	SAMN00727711	PRJNA29675	GCA_000161175.1	Chromosome	5.76628
Bacillus cereus Rock1-3	Bacteria;Terrabacteria group;Firmicutes	Rock1-3	SAMN00727650	PRJNA29673	GCA_000161155.1	Chromosome	5.85985
Bacillus cereus Rock3-28	Bacteria;Terrabacteria group;Firmicutes	Rock3-28	SAMN00727710	PRJNA29677	GCA_000161195.1	Chromosome	6.0415
Bacillus cereus Rock3-29	Bacteria;Terrabacteria group;Firmicutes	Rock3-29	SAMN00727649	PRJNA29679	GCA_000161215.1	Chromosome	5.87811
Bacillus cereus Rock3-42	Bacteria;Terrabacteria group;Firmicutes	Rock3-42	SAMN00727712	PRJNA29681	GCA_000161235.1	Chromosome	5.2029
Bacillus cereus Rock3-44	Bacteria;Terrabacteria group;Firmicutes	Rock3-44	SAMN00727713	PRJNA29683	GCA_000161255.1	Chromosome	4.9998
Bacillus cereus Rock4-18	Bacteria;Terrabacteria group;Firmicutes	Rock4-18	SAMN00727648	PRJNA29687	GCA_000161295.1	Chromosome	5.92363
Bacillus cereus Rock4-2	Bacteria;Terrabacteria group;Firmicutes	Rock4-2	SAMN00727714	PRJNA29685	GCA_000161275.1	Chromosome	5.76999
Bacillus coagulans	Bacteria;Terrabacteria group;Firmicutes	LBSC	SAMN07452751	PRJNA397257	GCA_002786555.1	Chromosome	3.6359
Bacillus filamentosus	Bacteria;Terrabacteria group;Firmicutes	HL2HP6	SAMN07540322	PRJNA399556	GCA_002946475.1	Chromosome	0.845479
Bacillus gobiensis	Bacteria;Terrabacteria group;Firmicutes	FJAT-4402	SAMN04009091	PRJNA293641	GCA_001278705.1	Chromosome	4.59771
Bacillus licheniformis	Bacteria;Terrabacteria group;Firmicutes	YNP1-TSU	SAMN05559629	PRJNA338659	GCA_001914255.1	Chromosome	4.27559
Bacillus licheniformis	Bacteria;Terrabacteria group;Firmicutes	MBGJa67	SAMN08335842	PRJNA429512	GCA_002953475.1	Chromosome	4.22399
Bacillus licheniformis WX-02	Bacteria;Terrabacteria group;Firmicutes	WX-02	SAMN02469900	PRJNA78935	GCA_000258125.2	Chromosome	4.28682
Bacillus megaterium	Bacteria;Terrabacteria group;Firmicutes	STB1	SAMN08287499	PRJNA428341	GCA_002872495.1	Chromosome	5.1213
Bacillus mycoides DSM 2048	Bacteria;Terrabacteria group;Firmicutes	DSM 2048	SAMN00727646	PRJNA29701	GCA_000003925.1	Chromosome	5.56191
Bacillus mycoides Rock1-4	Bacteria;Terrabacteria group;Firmicutes	Rock1-4	SAMN00727715	PRJNA29703	GCA_000161415.1	Chromosome	5.8415
Bacillus mycoides Rock3-17	Bacteria;Terrabacteria group;Firmicutes	Rock3-17	SAMN00727643	PRJNA29705	GCA_000161435.1	Chromosome	5.71395
Bacillus pseudomycoides DSM 12442	Bacteria;Terrabacteria group;Firmicutes	DSM 12442	SAMN00727631	PRJNA29707	GCA_000161455.1	Chromosome	5.78251
Bacillus pumilus	Bacteria;Terrabacteria group;Firmicutes	ku-bf1	SAMN04230746	PRJNA298672	GCA_001543165.1	Chromosome	3.74512
Bacillus pumilus	Bacteria;Terrabacteria group;Firmicutes	C4	SAMN03401316	PRJNA278012	GCA_001687085.1	Chromosome	3.65936
Bacillus safensis	Bacteria;Terrabacteria group;Firmicutes	sami	SAMN07943395	PRJNA416169	GCA_003660145.1	Chromosome	3.67255
Bacillus safensis FO-36b	Bacteria;Terrabacteria group;Firmicutes	FO-36b	SAMN03266808	PRJNA270528	GCA_003097715.1	Chromosome	3.76666
Bacillus sp. B25(2016b)	Bacteria;Terrabacteria group;Firmicutes	B25(2016b)	SAMN05256515	PRJNA325934	GCA_001679765.1	Chromosome	5.11341
Bacillus sp. COPE52	Bacteria;Terrabacteria group;Firmicutes	COPE52	SAMN09462204	PRJNA476959	GCA_003355115.1	Chromosome	5.80651
Bacillus sp. CR71	Bacteria;Terrabacteria group;Firmicutes	CR71	SAMN09425887	PRJNA476111	GCA_003429245.1	Chromosome	5.91477
Bacillus sp. E25	Bacteria;Terrabacteria group;Firmicutes	E25	SAMN09461924	PRJNA476931	GCA_003429225.1	Chromosome	5.91579
Bacillus sp. FJAT-18017	Bacteria;Terrabacteria group;Firmicutes	FJAT-18017	SAMN04009150	PRJNA293651	GCA_001278805.1	Chromosome	5.26552
Bacillus sp. FJAT-22090	Bacteria;Terrabacteria group;Firmicutes	FJAT-22090	SAMN04009131	PRJNA293650	GCA_001278755.1	Chromosome	4.21529
Bacillus sp. FJAT-42376	Bacteria;Terrabacteria group;Firmicutes	FJAT-42376	SAMN07249159	PRJNA390711	GCA_003816055.1	Chromosome	4.25335
Bacillus sp. MBGLi79	Bacteria;Terrabacteria group;Firmicutes	MBGLi79	SAMN08335844	PRJNA429512	GCA_002953915.1	Chromosome	4.81829
Bacillus subtilis	Bacteria;Terrabacteria group;Firmicutes	B-1	SAMN03083512	PRJNA262507	GCA_000769515.1	Chromosome	3.94145
Bacillus subtilis	Bacteria;Terrabacteria group;Firmicutes	SR1	SAMN07187745	PRJNA388844	GCA_002205435.1	Chromosome	4.0937
Bacillus subtilis	Bacteria;Terrabacteria group;Firmicutes	QB61	SAMN09212889	PRJNA471598	GCA_003148355.1	Chromosome	4.12784
Bacillus subtilis	Bacteria;Terrabacteria group;Firmicutes	FB6-3	SAMN09641676	PRJNA480558	GCA_003515125.1	Chromosome	4.19272
Bacillus subtilis subsp. spizizenii	Bacteria;Terrabacteria group;Firmicutes	SW83	SAMN09500751	PRJNA478186	GCA_003324735.1	Chromosome	3.98215
Bacillus subtilis subsp. subtilis	Bacteria;Terrabacteria group;Firmicutes	IIG-Bs27-47-24	SAMN05467329	PRJNA335940	GCA_001698485.1	Chromosome	2.90231
Bacillus subtilis subsp. subtilis	Bacteria;Terrabacteria group;Firmicutes	PG10	SAMN05467340	PRJNA335940	GCA_001698505.1	Chromosome	2.7593
Bacillus subtilis subsp. subtilis	Bacteria;Terrabacteria group;Firmicutes	PS38	SAMN05467341	PRJNA335940	GCA_001698525.1	Chromosome	2.68033
Bacillus subtilis subsp. subtilis	Bacteria;Terrabacteria group;Firmicutes	QB5412	SAMN05781320	PRJNA343182	GCA_001750745.1	Chromosome	4.21795
Bacillus subtilis subsp. subtilis	Bacteria;Terrabacteria group;Firmicutes	QB5413	SAMN05781321	PRJNA343182	GCA_001750765.1	Chromosome	4.21796
Bacillus subtilis subsp. subtilis	Bacteria;Terrabacteria group;Firmicutes	IITK SM1	SAMN09786559	PRJNA485230	GCA_003426125.1	Chromosome	4.06073
Bacillus subtilis subsp. subtilis str. 168	Bacteria;Terrabacteria group;Firmicutes	168	SAMN06268574	PRJNA368652	GCA_002009095.1	Chromosome	4.2154
Bacillus subtilis subsp. subtilis str. 168	Bacteria;Terrabacteria group;Firmicutes	168	SAMN06268590	PRJNA368655	GCA_002009135.1	Chromosome	4.21539
Bacillus thuringiensis Bt407	Bacteria;Terrabacteria group;Firmicutes	Bt407	SAMN00727629	PRJNA29717	GCA_000161495.1	Chromosome	6.02684
Bacillus thuringiensis IBL 200	Bacteria;Terrabacteria group;Firmicutes	IBL 200	SAMN00727642	PRJNA29733	GCA_000161715.1	Chromosome	6.73179
Bacillus thuringiensis IBL 4222	Bacteria;Terrabacteria group;Firmicutes	IBL 4222	SAMN00727641	PRJNA29735	GCA_000161735.1	Chromosome	6.61243
Bacillus thuringiensis serovar andalousiensis BGSC 4AW1	Bacteria;Terrabacteria group;Firmicutes	BGSC 4AW1	SAMN00727678	PRJNA29725	GCA_000161635.1	Chromosome	5.48884
Bacillus thuringiensis serovar berliner ATCC 10792	Bacteria;Terrabacteria group;Firmicutes	ATCC 10792	SAMN00738287	PRJNA29723	GCA_000161615.1	Chromosome	6.26014
Bacillus thuringiensis serovar huazhongensis BGSC 4BD1	Bacteria;Terrabacteria group;Firmicutes	BGSC 4BD1	SAMN00727681	PRJNA29729	GCA_000161675.1	Chromosome	6.2312
Bacillus thuringiensis serovar kurstaki	Bacteria;Terrabacteria group;Firmicutes	HD 1	SAMN03216682	PRJNA238238	GCA_000835235.1	Chromosome	6.85947
Bacillus thuringiensis serovar kurstaki str. T03a001	Bacteria;Terrabacteria group;Firmicutes	T03a001	SAMN00717315	PRJNA29711	GCA_000161575.1	Chromosome	5.52757
Bacillus thuringiensis serovar monterrey BGSC 4AJ1	Bacteria;Terrabacteria group;Firmicutes	BGSC 4AJ1	SAMN00726690	PRJNA29709	GCA_000161595.1	Chromosome	6.48902
Bacillus thuringiensis serovar pakistani str. T13001	Bacteria;Terrabacteria group;Firmicutes	T13001	SAMN00723189	PRJNA29721	GCA_000161555.1	Chromosome	6.03751
Bacillus thuringiensis serovar pondicheriensis BGSC 4BA1	Bacteria;Terrabacteria group;Firmicutes	BGSC 4BA1	SAMN00727679	PRJNA29727	GCA_000161655.1	Chromosome	6.03148
Bacillus thuringiensis serovar pulsiensis BGSC 4CC1	Bacteria;Terrabacteria group;Firmicutes	BGSC 4CC1	SAMN00727674	PRJNA29731	GCA_000161695.1	Chromosome	6.0026
Bacillus thuringiensis serovar sotto str. T04001	Bacteria;Terrabacteria group;Firmicutes	T04001	SAMN00727716	PRJNA29715	GCA_000161535.1	Chromosome	6.10775
Bacillus thuringiensis serovar thuringiensis str. T01001	Bacteria;Terrabacteria group;Firmicutes	T01001	SAMN00717297	PRJNA29719	GCA_000161515.1	Chromosome	6.32312
Bacillus thuringiensis serovar tochigiensis BGSC 4Y1	Bacteria;Terrabacteria group;Firmicutes	BGSC 4Y1	SAMN00727630	PRJNA29713	GCA_000161475.1	Chromosome	5.62591
Bacillus velezensis	Bacteria;Terrabacteria group;Firmicutes	AP183	SAMN03271888	PRJNA270954	GCA_000875875.2	Chromosome	4.00644
Bacillus velezensis	Bacteria;Terrabacteria group;Firmicutes	J01	SAMN07504415	PRJNA398258	GCA_002290045.1	Chromosome	4.17993
Bacillus velezensis	Bacteria;Terrabacteria group;Firmicutes	VCC-2003	SAMN08629898	PRJNA436663	GCA_002993245.1	Chromosome	3.92141
Bacillus velezensis	Bacteria;Terrabacteria group;Firmicutes	Hx05	SAMN09212893	PRJNA381666	GCA_003150855.1	Chromosome	3.83166
Bacillus velezensis	Bacteria;Terrabacteria group;Firmicutes	SGAir0473	SAMN08222737	PRJNA388547	GCA_003184945.1	Chromosome	4.18428
Bacillus velezensis	Bacteria;Terrabacteria group;Firmicutes	OSY-GA1	SAMN09856379	PRJNA486553	GCA_003441635.1	Chromosome	4.01
bacterium 2013Arg42i	Bacteria;unclassified Bacteria;unclassified Bacteria (miscellaneous)	2013Ark11	SAMEA2826832	PRJEB7439	GCA_001460935.1	Chromosome	2.14938
bacterium symbiont of Cryptopsaras couesii	Bacteria;unclassified Bacteria;unclassified Bacteria (miscellaneous)		SAMN06128235	PRJNA356863	GCA_002381345.1	Chromosome	2.14356
Bacteroides coprosuis DSM 18011	Bacteria;FCB group;Bacteroidetes/Chlorobi group	DSM 18011	SAMN02256469	PRJNA40779	GCA_000212915.1	Chromosome	2.9918
Bacteroides vulgatus	Bacteria;FCB group;Bacteroidetes/Chlorobi group	mpk	SAMN04074912	PRJNA295507	GCA_001412315.1	Chromosome	5.16589
Bacteroides xylanisolvens XB1A	Bacteria;FCB group;Bacteroidetes/Chlorobi group	XB1A	SAMEA3138363	PRJNA39177	GCA_000210075.1	Chromosome	5.97615
Bartonella bovis 91-4	Bacteria;Proteobacteria;Alphaproteobacteria	Apr-91	SAMN02472039	PRJNA73945	GCA_000384965.1	Chromosome	1.62467
Bartonella schoenbuchensis R1	Bacteria;Proteobacteria;Alphaproteobacteria	R1	SAMN06213864	PRJNA360985	GCA_002022685.1	Chromosome	1.72849
Bartonella sp. 114	Bacteria;Proteobacteria;Alphaproteobacteria	114	SAMN06213871	PRJNA360985	GCA_002022645.1	Chromosome	1.57168
Bartonella sp. 11B	Bacteria;Proteobacteria;Alphaproteobacteria	11B	SAMN06213870	PRJNA360985	GCA_002022625.1	Chromosome	1.57954
Bartonella sp. CDC_skunk	Bacteria;Proteobacteria;Alphaproteobacteria	CDC_skunk	SAMN06213867	PRJNA360985	GCA_002022545.1	Chromosome	1.61532
Bartonella sp. Coyote22sub2	Bacteria;Proteobacteria;Alphaproteobacteria	Coyote22sub2	SAMN06213873	PRJNA360985	GCA_002022565.1	Chromosome	1.56143
Bifidobacterium longum	Bacteria;Terrabacteria group;Actinobacteria	Su859	SAMN04489749	PRJEB16276	GCA_900103055.1	Chromosome	2.39298
Bifidobacterium longum E18	Bacteria;Terrabacteria group;Actinobacteria	E18	SAMN02471972	PRJNA197134	GCA_000497735.1	Chromosome	2.37297
Bifidobacterium longum subsp. longum F8	Bacteria;Terrabacteria group;Actinobacteria	F8	SAMEA3138379	PRJNA45963	GCA_000210755.1	Chromosome	2.38499
Blautia coccoides	Bacteria;Terrabacteria group;Firmicutes	YL58	SAMN03854117	PRJNA289613	GCA_002221555.2	Chromosome	5.12858
Blautia obeum A2-162	Bacteria;Terrabacteria group;Firmicutes	A2-162	SAMEA3138360	PRJNA39167	GCA_000210015.1	Chromosome	3.75749
blood disease bacterium A2-HR MARDI	Bacteria;Proteobacteria;Betaproteobacteria	A2-HR MARDI	SAMN06289803	PRJNA369602	GCA_002012345.1	Chromosome	5.08976
Bordetella bronchiseptica	Bacteria;Proteobacteria;Betaproteobacteria	ATCC 10580	SAMN02767257	PRJNA243868	GCA_000746565.1	Chromosome	5.14289
Bordetella pertussis	Bacteria;Proteobacteria;Betaproteobacteria	I475	SAMN03216665	PRJNA266616	GCA_001605705.1	Chromosome	4.1051
Bordetella pertussis	Bacteria;Proteobacteria;Betaproteobacteria	F684	SAMN03455344	PRJNA279196	GCA_001985185.1	Chromosome	4.10642
Bordetella sp. N	Bacteria;Proteobacteria;Betaproteobacteria	N	SAMN04219331	PRJNA300328	GCA_001433395.1	Chromosome	6.9897
Borrelia anserina BA2	Bacteria;Spirochaetes;Spirochaetia	BA2	SAMN03081464	PRJNA195596	GCA_000568655.1	Chromosome	1.14735
Borrelia coriaceae Co53	Bacteria;Spirochaetes;Spirochaetia	Co53	SAMN03081463	PRJNA195595	GCA_000568755.1	Chromosome	1.73048
Borrelia crocidurae DOU	Bacteria;Spirochaetes;Spirochaetia	DOU	SAMN03081453	PRJNA189057	GCA_000568715.1	Chromosome	1.767
Borrelia crocidurae str. Achema	Bacteria;Spirochaetes;Spirochaetia	Achema	SAMN02604274	PRJNA85135	GCA_000259345.1	Chromosome	1.52889
Borrelia hermsii	Bacteria;Spirochaetes;Spirochaetia	DAH-2E7	SAMN04544264	PRJNA314817	GCA_001598195.1	Chromosome	1.39902
Borrelia hermsii DAH	Bacteria;Spirochaetes;Spirochaetia	DAH	SAMN02641559	PRJNA29637	GCA_000012065.2	Chromosome	1.06622
Borrelia hermsii MTW	Bacteria;Spirochaetes;Spirochaetia	MTW	SAMN03081461	PRJNA195594	GCA_000568795.1	Chromosome	1.3194
Borrelia hermsii YBT	Bacteria;Spirochaetes;Spirochaetia	YBT	SAMN03081462	PRJNA195598	GCA_000568775.1	Chromosome	1.37793
Borrelia hermsii YOR	Bacteria;Spirochaetes;Spirochaetia	YOR	SAMN03081451	PRJNA189058	GCA_000568675.1	Chromosome	1.39461
Borrelia miyamotoi	Bacteria;Spirochaetes;Spirochaetia	CT13-2396	SAMN04455594	PRJNA310783	GCA_001767415.1	Chromosome	1.2779
Borrelia miyamotoi FR64b	Bacteria;Spirochaetes;Spirochaetia	FR64b	SAMN03081452	PRJNA189055	GCA_000568695.2	Chromosome	1.37999
Borrelia parkeri SLO	Bacteria;Spirochaetes;Spirochaetia	SLO	SAMN03081465	PRJNA195597	GCA_000568735.2	Chromosome	1.05329
Borreliella afzelii	Bacteria;Spirochaetes;Spirochaetia	BO23	SAMN05941949	PRJNA350557	GCA_001900865.1	Chromosome	1.2595
Borreliella afzelii PKo	Bacteria;Spirochaetes;Spirochaetia	PKo	SAMN02641500	PRJNA17057	GCA_000165595.2	Chromosome	1.2325
Borreliella burgdorferi	Bacteria;Spirochaetes;Spirochaetia	B31	SAMN03114892	PRJNA264151	GCA_000769595.1	Chromosome	1.46297
Borreliella valaisiana VS116	Bacteria;Spirochaetes;Spirochaetia	VS116	SAMN02436326	PRJNA19843	GCA_000170955.2	Chromosome	1.25886
Brachyspira pilosicoli WesB	Bacteria;Spirochaetes;Spirochaetia	WesB	SAMEA2272783	PRJEA89437	GCA_000319185.1	Chromosome	2.88952
Bradyrhizobiaceae bacterium SG-6C	Bacteria;Proteobacteria;Alphaproteobacteria	SG-6C	SAMN02469695	PRJNA66409	GCA_000219645.1	Chromosome	4.33639
Bradyrhizobium canariense	Bacteria;Proteobacteria;Alphaproteobacteria	GAS369	SAMN05444158	PRJEB16424	GCA_900105125.1	Chromosome	7.84204
Bradyrhizobium erythrophlei	Bacteria;Proteobacteria;Alphaproteobacteria	GAS138	SAMN05443248	PRJEB18194	GCA_900129425.1	Chromosome	9.09214
Bradyrhizobium erythrophlei	Bacteria;Proteobacteria;Alphaproteobacteria	GAS242	SAMN05444169	PRJEB18202	GCA_900129505.1	Chromosome	9.18475
Bradyrhizobium erythrophlei	Bacteria;Proteobacteria;Alphaproteobacteria	GAS401	SAMN05444170	PRJEB18408	GCA_900142985.1	Chromosome	7.52522
Bradyrhizobium japonicum SEMIA 5079	Bacteria;Proteobacteria;Alphaproteobacteria	SEMIA 5079	SAMN02726028	PRJNA20963	GCA_000661935.1	Chromosome	9.58303
Bradyrhizobium lablabi	Bacteria;Proteobacteria;Alphaproteobacteria	GAS499	SAMN05444159	PRJEB18281	GCA_900141755.1	Chromosome	7.9101
Bradyrhizobium lablabi	Bacteria;Proteobacteria;Alphaproteobacteria	MT34	SAMN05444321	PRJEB18344	GCA_900142345.1	Chromosome	8.15097
Bradyrhizobium ottawaense	Bacteria;Proteobacteria;Alphaproteobacteria	GAS524	SAMN05444163	PRJEB15915	GCA_900099825.1	Chromosome	8.33921
Bradyrhizobium sp. G22	Bacteria;Proteobacteria;Alphaproteobacteria	G22_genome	SAMEA3648508	PRJEB10689	GCA_900011265.1	Chromosome	9.09136
Bradyrhizobium sp. WSM471	Bacteria;Proteobacteria;Alphaproteobacteria	WSM471	SAMN02261395	PRJNA61807	GCA_000244915.1	Chromosome	7.78402
Brenneria sp. EniD312	Bacteria;Proteobacteria;Gammaproteobacteria	EniD312	SAMN02256539	PRJNA42935	GCA_000225565.1	Chromosome	4.94377
Brevibacterium sandarakinum	Bacteria;Terrabacteria group;Actinobacteria	DSM 22082	SAMN04489751	PRJEB16423	GCA_900105045.1	Chromosome	4.44106
Brevibacterium siliguriense	Bacteria;Terrabacteria group;Actinobacteria	DSM 23676	SAMN04489752	PRJEB16446	GCA_900105315.1	Chromosome	4.02308
Brevundimonas diminuta	Bacteria;Proteobacteria;Alphaproteobacteria	BZC3	SAMN07236578	PRJNA390478	GCA_002205555.1	Chromosome	3.38562
Brucella abortus	Bacteria;Proteobacteria;Alphaproteobacteria	3196	SAMN02769912	PRJNA243878	GCA_000740945.1	Chromosome	3.28175
Brucella abortus	Bacteria;Proteobacteria;Alphaproteobacteria	ZW053	SAMN02721312	PRJNA243997	GCA_000755125.1	Chromosome	3.44426
Brucella abortus	Bacteria;Proteobacteria;Alphaproteobacteria	40046	SAMN07572672	PRJNA400357	GCA_002290665.1	Chromosome	3.30261
Brucella abortus	Bacteria;Proteobacteria;Alphaproteobacteria	49839	SAMN07572673	PRJNA400357	GCA_002290685.1	Chromosome	3.32489
Brucella abortus	Bacteria;Proteobacteria;Alphaproteobacteria	67761	SAMN07572674	PRJNA400357	GCA_002290705.1	Chromosome	3.0954
Brucella abortus	Bacteria;Proteobacteria;Alphaproteobacteria	49188	SAMN07572671	PRJNA400357	GCA_002290725.1	Chromosome	3.40671
Brucella abortus	Bacteria;Proteobacteria;Alphaproteobacteria	28375	SAMN07572666	PRJNA400357	GCA_002290745.1	Chromosome	3.56439
Brucella abortus	Bacteria;Proteobacteria;Alphaproteobacteria	69103	SAMN07572685	PRJNA400357	GCA_002290765.1	Chromosome	3.30369
Brucella abortus	Bacteria;Proteobacteria;Alphaproteobacteria	57750	SAMN07572681	PRJNA400357	GCA_002290785.1	Chromosome	3.38058
Brucella abortus	Bacteria;Proteobacteria;Alphaproteobacteria	149279	SAMN07572686	PRJNA400357	GCA_002290805.1	Chromosome	3.40231
Brucella abortus	Bacteria;Proteobacteria;Alphaproteobacteria	33295	SAMN07572670	PRJNA400357	GCA_002291205.1	Chromosome	3.30293
Brucella abortus	Bacteria;Proteobacteria;Alphaproteobacteria	15500	SAMN07602350	PRJNA400357	GCA_002291225.1	Chromosome	3.43547
Brucella abortus	Bacteria;Proteobacteria;Alphaproteobacteria	7863	SAMN07572688	PRJNA400357	GCA_002291245.1	Chromosome	3.30658
Brucella abortus	Bacteria;Proteobacteria;Alphaproteobacteria	21630	SAMN07572693	PRJNA400357	GCA_002291285.1	Chromosome	3.37328
Brucella abortus	Bacteria;Proteobacteria;Alphaproteobacteria	21614	SAMN07572692	PRJNA400357	GCA_002291305.1	Chromosome	3.82341
Brucella abortus	Bacteria;Proteobacteria;Alphaproteobacteria	38127	SAMN07572694	PRJNA400357	GCA_002291325.1	Chromosome	3.33633
Brucella abortus	Bacteria;Proteobacteria;Alphaproteobacteria	84573	SAMN07572696	PRJNA400357	GCA_002291345.1	Chromosome	3.30655
Brucella abortus	Bacteria;Proteobacteria;Alphaproteobacteria	72871	SAMN07572695	PRJNA400357	GCA_002291365.1	Chromosome	3.79437
Brucella abortus	Bacteria;Proteobacteria;Alphaproteobacteria	14330	SAMN07572659	PRJNA400357	GCA_002291385.1	Chromosome	3.42759
Brucella abortus	Bacteria;Proteobacteria;Alphaproteobacteria	9510	SAMN07572607	PRJNA400357	GCA_002310355.1	Chromosome	3.3794
Brucella abortus	Bacteria;Proteobacteria;Alphaproteobacteria	IVRI/95	SAMN10484931	PRJNA507115	GCA_003994435.1	Chromosome	3.29554
Brucella abortus	Bacteria;Proteobacteria;Alphaproteobacteria	Wisconsin	SAMEA2821531	PRJEB15039	GCA_900095085.1	Chromosome	3.26612
Brucella canis	Bacteria;Proteobacteria;Alphaproteobacteria	2009013648	SAMN05578250	PRJNA338967	GCA_001715445.1	Chromosome	3.31388
Brucella canis str. Oliveri	Bacteria;Proteobacteria;Alphaproteobacteria	Oliveri	SAMEA3138887	PRJEB4803	GCA_000530495.1	Chromosome	3.31866
Brucella melitensis	Bacteria;Proteobacteria;Alphaproteobacteria	2010724553	SAMN05578252	PRJNA338970	GCA_001715465.1	Chromosome	3.31278
Brucella melitensis	Bacteria;Proteobacteria;Alphaproteobacteria	BwIM_ALB_46	SAMN05932954	PRJNA347914	GCA_002191255.1	Chromosome	3.31315
Brucella melitensis	Bacteria;Proteobacteria;Alphaproteobacteria	BwIM_IRN_28	SAMN05932957	PRJNA347914	GCA_002191275.1	Chromosome	3.31113
Brucella melitensis	Bacteria;Proteobacteria;Alphaproteobacteria	BwIM_IRQ_11	SAMN05932931	PRJNA347914	GCA_002191315.1	Chromosome	3.31229
Brucella melitensis	Bacteria;Proteobacteria;Alphaproteobacteria	BwIM_JOR_13	SAMN05932952	PRJNA347914	GCA_002191395.1	Chromosome	3.31262
Brucella melitensis	Bacteria;Proteobacteria;Alphaproteobacteria	BwIM_MAR_25	SAMN05932985	PRJNA347914	GCA_002191415.1	Chromosome	3.31061
Brucella melitensis	Bacteria;Proteobacteria;Alphaproteobacteria	BwIM_SOM_36a	SAMN05932921	PRJNA347914	GCA_002191435.1	Chromosome	3.3032
Brucella melitensis	Bacteria;Proteobacteria;Alphaproteobacteria	BwIM_SYR_05	SAMN05932956	PRJNA347914	GCA_002191475.1	Chromosome	3.31169
Brucella melitensis	Bacteria;Proteobacteria;Alphaproteobacteria	BwIM_SYR_07	SAMN05932963	PRJNA347914	GCA_002191495.1	Chromosome	3.31278
Brucella melitensis	Bacteria;Proteobacteria;Alphaproteobacteria	BwIM_SYR_34	SAMN05932960	PRJNA347914	GCA_002191515.1	Chromosome	3.31255
Brucella melitensis	Bacteria;Proteobacteria;Alphaproteobacteria	BwIM_SYR_41	SAMN05932970	PRJNA347914	GCA_002191535.1	Chromosome	3.31263
Brucella melitensis	Bacteria;Proteobacteria;Alphaproteobacteria	BwIM_SYR_53	SAMN05932962	PRJNA347914	GCA_002191555.1	Chromosome	3.31307
Brucella melitensis	Bacteria;Proteobacteria;Alphaproteobacteria	BwIM_TUR_02	SAMN05932989	PRJNA347914	GCA_002191595.1	Chromosome	3.31353
Brucella melitensis	Bacteria;Proteobacteria;Alphaproteobacteria	BwIM_TUR_15	SAMN05932916	PRJNA347914	GCA_002191635.1	Chromosome	3.31255
Brucella melitensis	Bacteria;Proteobacteria;Alphaproteobacteria	BwIM_TUR_27	SAMN05932961	PRJNA347914	GCA_002191695.1	Chromosome	3.31462
Brucella melitensis	Bacteria;Proteobacteria;Alphaproteobacteria	BwIM_TUR_38	SAMN05932978	PRJNA347914	GCA_002191715.1	Chromosome	3.31112
Brucella melitensis	Bacteria;Proteobacteria;Alphaproteobacteria	BwIM_TUR_40	SAMN05932971	PRJNA347914	GCA_002191735.1	Chromosome	3.31472
Brucella melitensis	Bacteria;Proteobacteria;Alphaproteobacteria	BwIM_TUR_60	SAMN05932972	PRJNA347914	GCA_002191775.1	Chromosome	3.31259
Brucella melitensis	Bacteria;Proteobacteria;Alphaproteobacteria	BwIM_XXX_12	SAMN05932965	PRJNA347914	GCA_002191795.1	Chromosome	3.31276
Brucella melitensis	Bacteria;Proteobacteria;Alphaproteobacteria	BwIM_XXX_22	SAMN05932950	PRJNA347914	GCA_002191815.1	Chromosome	3.31354
Brucella melitensis	Bacteria;Proteobacteria;Alphaproteobacteria	BwIM_XXX_54	SAMN05932980	PRJNA347914	GCA_002191835.1	Chromosome	3.31263
Brucella melitensis	Bacteria;Proteobacteria;Alphaproteobacteria	BwIM_BGR_21	SAMN05932986	PRJNA347914	GCA_002191855.1	Chromosome	3.31229
Brucella melitensis	Bacteria;Proteobacteria;Alphaproteobacteria	BwIM_IRQ_43	SAMN05932959	PRJNA347914	GCA_002191875.1	Chromosome	3.3127
Brucella melitensis	Bacteria;Proteobacteria;Alphaproteobacteria	BwIM_KWT_42	SAMN05932984	PRJNA347914	GCA_002191895.1	Chromosome	3.3115
Brucella melitensis	Bacteria;Proteobacteria;Alphaproteobacteria	BwIM_SOM_36b	SAMN05932922	PRJNA347914	GCA_002191935.1	Chromosome	3.30364
Brucella melitensis	Bacteria;Proteobacteria;Alphaproteobacteria	BwIM_SYR_01	SAMN05932958	PRJNA347914	GCA_002191995.1	Chromosome	3.31139
Brucella melitensis	Bacteria;Proteobacteria;Alphaproteobacteria	BwIM_SYR_08	SAMN05932967	PRJNA347914	GCA_002192015.1	Chromosome	3.31363
Brucella melitensis	Bacteria;Proteobacteria;Alphaproteobacteria	BwIM_SYR_10	SAMN05932968	PRJNA347914	GCA_002192035.1	Chromosome	3.31325
Brucella melitensis	Bacteria;Proteobacteria;Alphaproteobacteria	BwIM_SYR_14	SAMN05932964	PRJNA347914	GCA_002192055.1	Chromosome	3.31258
Brucella melitensis	Bacteria;Proteobacteria;Alphaproteobacteria	BwIM_SYR_23	SAMN05932966	PRJNA347914	GCA_002192075.1	Chromosome	3.31295
Brucella melitensis	Bacteria;Proteobacteria;Alphaproteobacteria	BwIM_SYR_31	SAMN05932979	PRJNA347914	GCA_002192115.1	Chromosome	3.31267
Brucella melitensis	Bacteria;Proteobacteria;Alphaproteobacteria	BwIM_TUR_24	SAMN05932983	PRJNA347914	GCA_002192135.1	Chromosome	3.3125
Brucella melitensis	Bacteria;Proteobacteria;Alphaproteobacteria	BwIM_TUR_51	SAMN05932917	PRJNA347914	GCA_002192175.1	Chromosome	3.31159
Brucella melitensis	Bacteria;Proteobacteria;Alphaproteobacteria	BwIM_TUR_30	SAMN05932932	PRJNA347914	GCA_002192195.1	Chromosome	3.31435
Brucella melitensis	Bacteria;Proteobacteria;Alphaproteobacteria	2007BM/1	SAMN07580939	PRJNA400844	GCA_002290125.1	Chromosome	3.30268
Brucella melitensis bv. 2 str. 63/9	Bacteria;Proteobacteria;Alphaproteobacteria	Sep-63	SAMN02786857	PRJNA243893	GCA_000740395.1	Chromosome	3.31296
Brucella suis	Bacteria;Proteobacteria;Alphaproteobacteria	2011017258	SAMN05578251	PRJNA338969	GCA_001908355.1	Chromosome	3.31799
Brucella suis 019	Bacteria;Proteobacteria;Alphaproteobacteria	19	SAMN04404261	PRJNA308608	GCA_001594165.1	Chromosome	3.30282
Brucella vulpis	Bacteria;Proteobacteria;Alphaproteobacteria	F965	SAMEA3715144	PRJEB12177	GCA_001511795.1	Chromosome	3.23814
Buchnera aphidicola (Cinara strobi)	Bacteria;Proteobacteria;Gammaproteobacteria	BuCistrobi	SAMEA4598800	PRJEB15507	GCA_900560745.1	Chromosome	0.449035
Burkholderia anthina	Bacteria;Proteobacteria;Betaproteobacteria	AZ-4-2-10-S1-D7	SAMN03449213	PRJNA279182	GCA_001547525.1	Chromosome	7.27305
Burkholderia cenocepacia	Bacteria;Proteobacteria;Betaproteobacteria	VC2307	SAMN05001798	PRJNA289138	GCA_001999805.1	Chromosome	7.91588
Burkholderia cenocepacia	Bacteria;Proteobacteria;Betaproteobacteria	VC1254	SAMN05001969	PRJNA289138	GCA_001999925.1	Chromosome	8.17737
Burkholderia cenocepacia	Bacteria;Proteobacteria;Betaproteobacteria	GIMC4560:Bcn122	SAMN06611151	PRJNA379546	GCA_002083015.1	Chromosome	8.04369
Burkholderia contaminans	Bacteria;Proteobacteria;Betaproteobacteria	170816	SAMN08362572	PRJNA429933	GCA_002924455.1	Chromosome	8.62879
Burkholderia dolosa PC543	Bacteria;Proteobacteria;Betaproteobacteria	PC543	SAMN02470544	PRJNA214965	GCA_000497165.1	Chromosome	6.29797
Burkholderia humptydooensis	Bacteria;Proteobacteria;Betaproteobacteria	MSMB122	SAMN03449261	PRJNA279182	GCA_001462435.1	Chromosome	6.78512
Burkholderia mallei	Bacteria;Proteobacteria;Betaproteobacteria	KC_1092	SAMN03198318	PRJNA238918	GCA_000959585.1	Chromosome	5.66195
Burkholderia mallei	Bacteria;Proteobacteria;Betaproteobacteria	FDAARGOS_585	SAMN10228565	PRJNA231221	GCA_003933015.1	Chromosome	5.23343
Burkholderia mallei	Bacteria;Proteobacteria;Betaproteobacteria	FDAARGOS_588	SAMN10228568	PRJNA231221	GCA_003933025.1	Chromosome	5.63823
Burkholderia mallei	Bacteria;Proteobacteria;Betaproteobacteria	FDAARGOS_589	SAMN10228569	PRJNA231221	GCA_003933035.1	Chromosome	5.23251
Burkholderia mallei	Bacteria;Proteobacteria;Betaproteobacteria	FDAARGOS_590	SAMN10228570	PRJNA231221	GCA_003933045.1	Chromosome	5.86468
Burkholderia pseudomallei	Bacteria;Proteobacteria;Betaproteobacteria	MSHR346	SAMN02866335	PRJNA244414	GCA_000756105.1	Chromosome	7.35442
Burkholderia pseudomallei	Bacteria;Proteobacteria;Betaproteobacteria	BGK	SAMN02902623	PRJNA244537	GCA_000763555.1	Chromosome	7.3042
Burkholderia pseudomallei	Bacteria;Proteobacteria;Betaproteobacteria	350105	SAMN03799286	PRJNA288389	GCA_001275585.1	Chromosome	7.12703
Burkholderia pseudomallei	Bacteria;Proteobacteria;Betaproteobacteria	MSHR6522	SAMN05607055	PRJNA339871	GCA_001974745.1	Chromosome	7.28581
Burkholderia pseudomallei	Bacteria;Proteobacteria;Betaproteobacteria	2002721684	SAMN06007558	PRJNA352974	GCA_002110925.1	Chromosome	7.265
Burkholderia pseudomallei	Bacteria;Proteobacteria;Betaproteobacteria	2011756296	SAMN06007567	PRJNA352974	GCA_002110985.1	Chromosome	7.30071
Burkholderia pseudomallei	Bacteria;Proteobacteria;Betaproteobacteria	2002721100	SAMN06007554	PRJNA352974	GCA_002111065.1	Chromosome	7.34795
Burkholderia pseudomallei	Bacteria;Proteobacteria;Betaproteobacteria	2013746776	SAMN06007568	PRJNA352974	GCA_002111185.1	Chromosome	7.37604
Burkholderia pseudomallei	Bacteria;Proteobacteria;Betaproteobacteria	FDAARGOS_591	SAMN10228571	PRJNA231221	GCA_003852635.1	Chromosome	7.3277
Burkholderia pseudomallei 1106b	Bacteria;Proteobacteria;Betaproteobacteria	1106b	SAMN02435836	PRJNA16181	GCA_000193475.1	Chromosome	7.21653
Burkholderia pseudomallei 1710a	Bacteria;Proteobacteria;Betaproteobacteria	1710a	SAMN02435894	PRJNA13950	GCA_000193455.1	Chromosome	7.33608
Burkholderia pseudomallei MSHR1079	Bacteria;Proteobacteria;Betaproteobacteria	MSHR1079	SAMN03203247	PRJNA178670	GCA_000970955.1	Chromosome	7.35428
Burkholderia pseudomallei MSHR1153	Bacteria;Proteobacteria;Betaproteobacteria	MSHR1153	SAMN03008919	PRJNA231860	GCA_000770435.1	Chromosome	7.3129
Burkholderia pseudomallei MSHR1328	Bacteria;Proteobacteria;Betaproteobacteria	MSHR1328	SAMN03455786	PRJNA178669	GCA_000970935.1	Chromosome	7.15449
Burkholderia pseudomallei MSHR2243	Bacteria;Proteobacteria;Betaproteobacteria	MSHR2243	SAMN03004264	PRJNA231528	GCA_000770415.1	Chromosome	7.14519
Burkholderia pseudomallei MSHR346	Bacteria;Proteobacteria;Betaproteobacteria	MSHR346	SAMN02470263	PRJNA29855	GCA_000182585.2	Chromosome	7.34894
Burkholderia pseudomallei MSHR3965	Bacteria;Proteobacteria;Betaproteobacteria	MSHR3965	SAMN02951657	PRJNA231179	GCA_000770475.1	Chromosome	7.28074
Burkholderia pseudomallei MSHR435	Bacteria;Proteobacteria;Betaproteobacteria	MSHR435	SAMN02999478	PRJNA231480	GCA_000775165.1	Chromosome	7.13324
Burkholderia sp. AD24	Bacteria;Proteobacteria;Betaproteobacteria	AD24	SAMN04933939	PRJNA320371	GCA_002220305.1	Chromosome	8.2389
Burkholderia sp. KK1	Bacteria;Proteobacteria;Betaproteobacteria	KK1	SAMN05161775	PRJNA214105	GCA_001988975.1	Chromosome	9.71595
Burkholderia sp. MSMB1588	Bacteria;Proteobacteria;Betaproteobacteria	MSMB1588	SAMN03449293	PRJNA279182	GCA_001546925.1	Chromosome	6.89963
Burkholderia stabilis	Bacteria;Proteobacteria;Betaproteobacteria	E	SAMEA54103918	PRJEB18658	GCA_900240005.1	Chromosome	8.50551
Burkholderia ubonensis	Bacteria;Proteobacteria;Betaproteobacteria	MSMB1157	SAMN03449437	PRJNA279182	GCA_001546975.1	Chromosome	8.00075
Burkholderiales bacterium JOSHI_001	Bacteria;Proteobacteria;Betaproteobacteria	JOSHI_001	SAMN02261382	PRJNA59875	GCA_000244995.1	Chromosome	5.60063
butyrate-producing bacterium SM4/1	Bacteria;Terrabacteria group;Firmicutes	SM4/1	SAMEA3138375	PRJNA45955	GCA_000210675.1	Chromosome	3.10887
butyrate-producing bacterium SS3/4	Bacteria;Terrabacteria group;Firmicutes	SS3/4	SAMEA3138354	PRJNA39155	GCA_000209895.1	Chromosome	3.60102
Butyrivibrio fibrisolvens	Bacteria;Terrabacteria group;Firmicutes	INBov1	SAMN07694637	PRJNA412083	GCA_003175155.1	Chromosome	4.88129
Butyrivibrio fibrisolvens 16/4	Bacteria;Terrabacteria group;Firmicutes	16/4	SAMEA3138350	PRJNA39147	GCA_000209815.1	Chromosome	3.16439
Caldithrix abyssi DSM 13497	Bacteria;Calditrichaeota;Calditrichae	DSM 13497	SAMN02261371	PRJNA51779	GCA_000241815.1	Chromosome	4.95544
Calothrix brevissima NIES-22	Bacteria;Terrabacteria group;Cyanobacteria/Melainabacteria group	NIES-22	SAMD00079796	PRJDB5665	GCA_002367995.1	Chromosome	9.25748
Calothrix parasitica NIES-267	Bacteria;Terrabacteria group;Cyanobacteria/Melainabacteria group	NIES-267	SAMD00079801	PRJDB5665	GCA_002368095.1	Chromosome	9.49174
Calothrix sp. NIES-2100	Bacteria;Terrabacteria group;Cyanobacteria/Melainabacteria group	NIES-2100	SAMD00079806	PRJDB5665	GCA_002368195.1	Chromosome	9.9631
Calothrix sp. NIES-4105	Bacteria;Terrabacteria group;Cyanobacteria/Melainabacteria group	NIES-4105	SAMD00081175	PRJDB5665	GCA_002368415.1	Chromosome	12.0377
Campylobacter coli	Bacteria;Proteobacteria;delta/epsilon subdivisions	CO2-160	SAMN04202592	PRJNA299429	GCA_001417615.1	Chromosome	1.72745
Campylobacter coli	Bacteria;Proteobacteria;delta/epsilon subdivisions	CF2-75	SAMN04202591	PRJNA299429	GCA_001417655.1	Chromosome	1.75563
Campylobacter coli 76339	Bacteria;Proteobacteria;delta/epsilon subdivisions	76339	SAMEA2272147	PRJEB4148	GCA_000470055.1	Chromosome	1.58449
Campylobacter fetus subsp. venerealis NCTC 10354	Bacteria;Proteobacteria;delta/epsilon subdivisions	NCTC 10354	SAMN02469800	PRJNA62521	GCA_000222425.1	Chromosome	1.87424
Campylobacter jejuni	Bacteria;Proteobacteria;delta/epsilon subdivisions	T1-21	SAMN04221430	PRJNA300433	GCA_001432345.1	Chromosome	1.64871
Campylobacter jejuni	Bacteria;Proteobacteria;delta/epsilon subdivisions	104	SAMN07602919	PRJNA401331	GCA_002312965.1	Chromosome	1.55831
Campylobacter jejuni	Bacteria;Proteobacteria;delta/epsilon subdivisions	100	SAMN07629443	PRJNA404064	GCA_002355255.1	Chromosome	1.8696
Campylobacter jejuni subsp. jejuni 1336	Bacteria;Proteobacteria;delta/epsilon subdivisions	1336	SAMN02471182	PRJNA33777	GCA_000163975.1	Chromosome	1.70283
Campylobacter jejuni subsp. jejuni 414	Bacteria;Proteobacteria;delta/epsilon subdivisions	414	SAMN02471183	PRJNA33821	GCA_000163995.1	Chromosome	1.71012
Candidatus Annandia adelgestsuga	Bacteria;Proteobacteria;Gammaproteobacteria	ENA	SAMN08397432	PRJNA431637	GCA_003956045.1	Chromosome	0.334746
Candidatus Aquiluna sp. UB-MaderosW2red	Bacteria;Terrabacteria group;Actinobacteria	UB-MaderosW2red	SAMN05216534	PRJEB15894	GCA_900100865.1	Chromosome	1.6639
Candidatus Borrelia tachyglossi	Bacteria;Spirochaetes;Spirochaetia	Bc-F10-1268	SAMN07807165	PRJNA414677	GCA_003076595.1	Chromosome	1.09775
Candidatus Carsonella ruddii	Bacteria;Proteobacteria;Gammaproteobacteria	BT	SAMN07998878	PRJNA417552	GCA_002786955.1	Chromosome	0.174004
Candidatus Desulfofervidus auxilii	Bacteria;Proteobacteria;delta/epsilon subdivisions	HS1	SAMN03372543	PRJNA276404	GCA_001577525.1	Chromosome	2.54021
Candidatus Hamiltonella defensa	Bacteria;Proteobacteria;Gammaproteobacteria	MI47	SAMN07500988	PRJNA398079	GCA_002269405.1	Chromosome	2.2763
Candidatus Hamiltonella defensa	Bacteria;Proteobacteria;Gammaproteobacteria	A2C	SAMN05859939	PRJNA345370	GCA_002777195.1	Chromosome	2.20429
Candidatus Hamiltonella defensa	Bacteria;Proteobacteria;Gammaproteobacteria	AS3	SAMN05859940	PRJNA345370	GCA_002777215.1	Chromosome	2.26184
Candidatus Hamiltonella defensa	Bacteria;Proteobacteria;Gammaproteobacteria	ZA17	SAMN05859941	PRJNA345370	GCA_002777235.1	Chromosome	2.27265
Candidatus Hamiltonella defensa	Bacteria;Proteobacteria;Gammaproteobacteria	NY26	SAMN05859942	PRJNA345370	GCA_002777295.1	Chromosome	2.1224
Candidatus Hamiltonella defensa 5AT (Acyrthosiphon pisum)	Bacteria;Proteobacteria;Gammaproteobacteria	T5A	SAMN02604135	PRJNA31259	GCA_000021705.1	Chromosome	2.16936
Candidatus Hodgkinia cicadicola	Bacteria;Proteobacteria;Alphaproteobacteria	HCMAGTRE	SAMN03327422	PRJNA271702	GCA_001273995.1	Chromosome	1.11271
Candidatus Hodgkinia cicadicola	Bacteria;Proteobacteria;Alphaproteobacteria	MAGCAS	SAMN07224059	PRJNA390936	GCA_002762255.1	Chromosome	1.27494
Candidatus Hodgkinia cicadicola	Bacteria;Proteobacteria;Alphaproteobacteria	TRYCRA	SAMN07255153	PRJNA390936	GCA_002762275.1	Chromosome	1.1689
Candidatus Hodgkinia cicadicola	Bacteria;Proteobacteria;Alphaproteobacteria	MAGTCS	SAMN07255137	PRJNA390936	GCA_002762285.1	Chromosome	1.42596
Candidatus Hodgkinia cicadicola	Bacteria;Proteobacteria;Alphaproteobacteria	ALECUR	SAMN07255152	PRJNA390936	GCA_002762315.1	Chromosome	0.955442
Candidatus Hodgkinia cicadicola	Bacteria;Proteobacteria;Alphaproteobacteria	MAGSDC	SAMN07255134	PRJNA390936	GCA_002774915.1	Chromosome	1.2206
Candidatus Hodgkinia cicadicola	Bacteria;Proteobacteria;Alphaproteobacteria	MAGTDC	SAMN07255135	PRJNA390936	GCA_002774925.1	Chromosome	1.20156
Candidatus Hodgkinia cicadicola	Bacteria;Proteobacteria;Alphaproteobacteria	MAGSEP	SAMN07255133	PRJNA390936	GCA_002774935.1	Chromosome	1.63991
Candidatus Hodgkinia cicadicola	Bacteria;Proteobacteria;Alphaproteobacteria	MAGNEO	SAMN07255132	PRJNA390936	GCA_002774945.1	Chromosome	1.68609
Candidatus Hodgkinia cicadicola	Bacteria;Proteobacteria;Alphaproteobacteria	MAGTRE	SAMN07257958	PRJNA390936	GCA_002774995.1	Chromosome	1.57097
Candidatus Liberibacter asiaticus	Bacteria;Proteobacteria;Alphaproteobacteria	AHCA1	SAMN09095725	PRJNA470611	GCA_003143875.1	Chromosome	1.23375
Candidatus Nitrosoarchaeum limnia SFB1	Archaea;TACK group;Thaumarchaeota	SFB1	SAMN02471010	PRJNA52465	GCA_000204585.1	Chromosome	1.77272
Candidatus Pelagibacter sp. HIMB1321	Bacteria;Proteobacteria;Alphaproteobacteria	HIMB1321	SAMN02744631	PRJEB20426	GCA_900177485.1	Chromosome	1.32075
Candidatus Pelagibacter sp. RS39	Bacteria;Proteobacteria;Alphaproteobacteria	RS39	SAMN06562974	PRJNA378857	GCA_002101315.1	Chromosome	1.20009
Candidatus Pelagibacter sp. RS40	Bacteria;Proteobacteria;Alphaproteobacteria	RS40	SAMN06562975	PRJNA378857	GCA_002101295.1	Chromosome	1.37891
Candidatus Phaeomarinobacter ectocarpi	Bacteria;Proteobacteria;Alphaproteobacteria	Ec32	SAMEA3139008	PRJEB6075	GCA_000689395.1	Chromosome	3.4159
Candidatus Phytoplasma solani	Bacteria;Terrabacteria group;Tenericutes	284/09	SAMEA4532330	PRJEB1231	GCA_000970375.1	Chromosome	0.570238
Candidatus Phytoplasma solani	Bacteria;Terrabacteria group;Tenericutes	231/09	SAMEA4532331	PRJEB1230	GCA_000970395.1	Chromosome	0.545458
Candidatus Protochlamydia amoebophila UWE25	Bacteria;PVC group;Chlamydiae	UWE25	SAMEA3138214	PRJNA10700	GCA_000011565.1	Chromosome	2.41446
Candidatus Riesia pediculicola	Bacteria;Proteobacteria;Gammaproteobacteria	HHAC	SAMN04088561	PRJNA295781	GCA_002073915.1	Chromosome	0.582126
Candidatus Riesia pediculicola	Bacteria;Proteobacteria;Gammaproteobacteria	HHAN	SAMN04088562	PRJNA295781	GCA_002073935.1	Chromosome	0.58185
Candidatus Riesia pediculicola	Bacteria;Proteobacteria;Gammaproteobacteria	HHBH	SAMN04088563	PRJNA295781	GCA_002074015.1	Chromosome	0.582123
Candidatus Riesia pediculischaeffi	Bacteria;Proteobacteria;Gammaproteobacteria	PTSK	SAMN04088564	PRJNA295781	GCA_002073895.1	Chromosome	0.571864
Candidatus Riesia pthiripubis	Bacteria;Proteobacteria;Gammaproteobacteria	HPNA	SAMN04088565	PRJNA295781	GCA_002073955.1	Chromosome	0.533413
Candidatus Sulfuricurvum sp. RIFRC-1	Bacteria;Proteobacteria;delta/epsilon subdivisions	RIFRC-1	SAMN01162293	PRJNA178975	GCA_000310245.1	Chromosome	2.36031
Candidatus Sumerlaea chitinovorans	Bacteria;unclassified Bacteria;Bacteria candidate phyla	BY	SAMN09041722	PRJNA454794	GCA_003290465.1	Chromosome	3.28911
Candidatus Thioglobus singularis	Bacteria;Proteobacteria;Gammaproteobacteria	GG2	SAMN02848474	PRJNA252014	GCA_001682155.1	Chromosome	1.71415
Candidatus Westeberhardia cardiocondylae	Bacteria;Proteobacteria;Gammaproteobacteria	obscurior	SAMEA3209382	PRJEB8217	GCA_001242845.1	Chromosome	0.532684
Capnocytophaga canimorsus	Bacteria;FCB group;Bacteroidetes/Chlorobi group	Rmd13-Crie	SAMN09213693	PRJNA471682	GCA_003146745.1	Chromosome	2.43974
Carnobacterium divergens	Bacteria;Terrabacteria group;Firmicutes	MFPA43A1505	SAMEA104233145	PRJEB21906	GCA_900258435.1	Chromosome	2.80328
Celeribacter baekdonensis	Bacteria;Proteobacteria;Alphaproteobacteria	LH4	SAMN08792291	PRJNA445470	GCA_003047105.1	Chromosome	4.43737
Cenarchaeum symbiosum A	Archaea;TACK group;Thaumarchaeota		SAMN02744041	PRJNA202	GCA_000200715.1	Chromosome	2.04509
Chamaesiphon minutus PCC 6605	Bacteria;Terrabacteria group;Cyanobacteria/Melainabacteria group	PCC 6605	SAMN02261345	PRJNA158825	GCA_000317145.1	Chromosome	6.76176
Chitinophaga sp. MD30	Bacteria;FCB group;Bacteroidetes/Chlorobi group	MD30	SAMN07593758	PRJNA401037	GCA_002290065.1	Chromosome	7.6613
Chitinophaga sp. T22	Bacteria;FCB group;Bacteroidetes/Chlorobi group	T22	SAMN09242011	PRJNA472756	GCA_003177275.1	Chromosome	2.66418
Chlamydia abortus LLG	Bacteria;PVC group;Chlamydiae	LLG	SAMN02470555	PRJNA65241	GCA_000213905.2	Chromosome	1.14369
Chlamydia pecorum DBDeUG	Bacteria;PVC group;Chlamydiae	DBDeUG	SAMN02470821	PRJNA229199	GCA_000508005.1	Chromosome	1.1051
Chlamydia pecorum IPTaLE	Bacteria;PVC group;Chlamydiae	IPTaLE	SAMN02470824	PRJNA229197	GCA_000508025.1	Chromosome	1.10603
Chlamydia pecorum MC/MarsBar	Bacteria;PVC group;Chlamydiae	MC/MarsBar	SAMN02470823	PRJNA229198	GCA_000508045.1	Chromosome	1.1053
Chlamydia pecorum VR629	Bacteria;PVC group;Chlamydiae	VR629	SAMN02470822	PRJNA229200	GCA_000508065.1	Chromosome	1.10564
Chlamydia psittaci	Bacteria;PVC group;Chlamydiae	Horse_pl	SAMN08166441	PRJNA422298	GCA_002848405.1	Chromosome	1.17721
Chlamydia psittaci 01DC12	Bacteria;PVC group;Chlamydiae	01DC12	SAMEA2272414	PRJEB383	GCA_000317995.1	Chromosome	1.17856
Chlamydia psittaci RD1	Bacteria;PVC group;Chlamydiae	RD1	SAMEA2272574	PRJEA60445	GCA_000211155.1	Chromosome	1.17163
Chlamydia sp. 2742-308	Bacteria;PVC group;Chlamydiae	2742-308	SAMN04510831	PRJNA312988	GCA_001653975.1	Chromosome	1.12074
Chlamydia trachomatis	Bacteria;PVC group;Chlamydiae	F/2-93	SAMN02189830	PRJNA213111	GCA_000590595.1	Chromosome	1.04262
Chlamydia trachomatis	Bacteria;PVC group;Chlamydiae	E/12-94	SAMN02189833	PRJNA213111	GCA_000590655.1	Chromosome	1.04301
Chlamydia trachomatis	Bacteria;PVC group;Chlamydiae	D/14-96	SAMN02189835	PRJNA213111	GCA_000590695.1	Chromosome	1.0416
Chlamydia trachomatis	Bacteria;PVC group;Chlamydiae	Ia20-97	SAMN02189836	PRJNA213111	GCA_000590715.1	Chromosome	1.04318
Chlamydia trachomatis	Bacteria;PVC group;Chlamydiae	J/27-97	SAMN02189837	PRJNA213111	GCA_000590735.1	Chromosome	1.04278
Chlamydia trachomatis	Bacteria;PVC group;Chlamydiae	SB002739	SAMN05372048	PRJNA328474	GCA_001729825.1	Chromosome	1.05185
Chlamydia trachomatis	Bacteria;PVC group;Chlamydiae	SB006930	SAMN05372049	PRJNA328474	GCA_001729845.1	Chromosome	1.05192
Chlamydia trachomatis	Bacteria;PVC group;Chlamydiae	SB008107	SAMN05372050	PRJNA328474	GCA_001729865.1	Chromosome	1.05192
Chlamydia trachomatis	Bacteria;PVC group;Chlamydiae	SB013112	SAMN05372051	PRJNA328474	GCA_001729885.1	Chromosome	1.05195
Chlamydia trachomatis	Bacteria;PVC group;Chlamydiae	SB013321	SAMN05372052	PRJNA328474	GCA_001729905.1	Chromosome	1.05187
Chlamydia trachomatis	Bacteria;PVC group;Chlamydiae	434Bu	SAMN06239528	PRJNA362456	GCA_002192565.1	Chromosome	1.04025
Chlamydia trachomatis	Bacteria;PVC group;Chlamydiae	434Bu	SAMN06239804	PRJNA362456	GCA_002192615.1	Chromosome	1.03883
Chlamydia trachomatis	Bacteria;PVC group;Chlamydiae	434Bu	SAMN06239971	PRJNA362456	GCA_002192635.1	Chromosome	1.04025
Chlamydia trachomatis	Bacteria;PVC group;Chlamydiae	SQ06	SAMN05870237	PRJNA338746	GCA_002776915.1	Chromosome	1.043
Chlamydia trachomatis	Bacteria;PVC group;Chlamydiae	SQ07	SAMN05870238	PRJNA338746	GCA_002776935.1	Chromosome	1.04304
Chlamydia trachomatis	Bacteria;PVC group;Chlamydiae	SQ28	SAMN05870236	PRJNA338746	GCA_002777115.1	Chromosome	1.04317
Chlamydia trachomatis A/5291	Bacteria;PVC group;Chlamydiae	A/5291	SAMEA2272284	PRJEA71067	GCA_000318545.1	Chromosome	1.05153
Chlamydia trachomatis D/SotonD1	Bacteria;PVC group;Chlamydiae	D/SotonD1	SAMEA2272791	PRJEA71071	GCA_000318585.1	Chromosome	1.05008
Chlamydia trachomatis D/SotonD5	Bacteria;PVC group;Chlamydiae	D/SotonD5	SAMEA2272062	PRJEA71073	GCA_000318605.1	Chromosome	1.04963
Chlamydia trachomatis D/SotonD6	Bacteria;PVC group;Chlamydiae	D/SotonD6	SAMEA2272565	PRJEA71075	GCA_000318625.1	Chromosome	1.05005
Chlamydia trachomatis E/C599	Bacteria;PVC group;Chlamydiae	E/C599	SAMEA4532334	PRJEA74569	GCA_000969785.1	Chromosome	1.04263
Chlamydia trachomatis E/SotonE4	Bacteria;PVC group;Chlamydiae	E/SotonE4	SAMEA2272732	PRJEA71081	GCA_000318665.1	Chromosome	1.05013
Chlamydia trachomatis E/SotonE8	Bacteria;PVC group;Chlamydiae	E/SotonE8	SAMEA2272341	PRJEA71083	GCA_000318685.1	Chromosome	1.05632
Chlamydia trachomatis F/SotonF3	Bacteria;PVC group;Chlamydiae	F/SotonF3	SAMEA2272680	PRJEA71089	GCA_000318705.1	Chromosome	1.05028
Chlamydia trachomatis F/SWFPminus	Bacteria;PVC group;Chlamydiae	F/SWFPminus	SAMEA4532335	PRJEA74571	GCA_000969805.1	Chromosome	1.04273
Chlamydia trachomatis G/SotonG1	Bacteria;PVC group;Chlamydiae	G/SotonG1	SAMEA2271946	PRJEA71091	GCA_000318745.1	Chromosome	1.04964
Chlamydia trachomatis IU824	Bacteria;PVC group;Chlamydiae	IU824	SAMEA2272106	PRJEB223	GCA_000348845.1	Chromosome	1.05053
Chlamydia trachomatis IU888	Bacteria;PVC group;Chlamydiae	IU888	SAMEA2272485	PRJEB627	GCA_000348825.1	Chromosome	1.05052
Chlamydia trachomatis K/SotonK1	Bacteria;PVC group;Chlamydiae	K/SotonK1	SAMEA2272765	PRJEA71097	GCA_000318805.1	Chromosome	1.04994
Chlamydia trachomatis L1/1322/p2	Bacteria;PVC group;Chlamydiae	L1/1322/p2	SAMEA2272713	PRJEA71461	GCA_000319165.1	Chromosome	1.04693
Chlamydia trachomatis L2b/Ams1	Bacteria;PVC group;Chlamydiae	L2b/Ams1	SAMEA2272716	PRJEA71117	GCA_000319005.1	Chromosome	1.04638
Chlamydia trachomatis L2b/Ams2	Bacteria;PVC group;Chlamydiae	L2b/Ams2	SAMEA2272228	PRJEA71119	GCA_000319025.1	Chromosome	1.04636
Chlamydia trachomatis L2b/Ams3	Bacteria;PVC group;Chlamydiae	L2b/Ams3	SAMEA2271925	PRJEA71121	GCA_000319045.1	Chromosome	1.04623
Chlamydia trachomatis L2b/Ams4	Bacteria;PVC group;Chlamydiae	L2b/Ams4	SAMEA2272333	PRJEA71123	GCA_000319065.1	Chromosome	1.04638
Chlamydia trachomatis L2b/Ams5	Bacteria;PVC group;Chlamydiae	L2b/Ams5	SAMEA2272496	PRJEA71125	GCA_000319085.1	Chromosome	1.04635
Chlamydia trachomatis L2b/Canada1	Bacteria;PVC group;Chlamydiae	L2b/Canada1	SAMEA2272614	PRJEA71457	GCA_000319125.1	Chromosome	1.04604
Chlamydia trachomatis L2b/Canada2	Bacteria;PVC group;Chlamydiae	L2b/Canada2	SAMEA2272225	PRJEA71459	GCA_000319145.1	Chromosome	1.04625
Chlamydia trachomatis L2b/CV204	Bacteria;PVC group;Chlamydiae	L2b/CV204	SAMEA2271980	PRJEA71113	GCA_000318965.1	Chromosome	1.04638
Chlamydia trachomatis L2b/LST	Bacteria;PVC group;Chlamydiae	L2b/LST	SAMEA2272379	PRJEA71111	GCA_000318945.1	Chromosome	1.04638
Chromobacterium violaceum	Bacteria;Proteobacteria;Betaproteobacteria	CV1197	SAMN07788183	PRJNA413993	GCA_002735965.1	Chromosome	4.38858
Chthonomonas calidirosea T49	Bacteria;Terrabacteria group;Armatimonadetes	T49	SAMEA2272150	PRJEB1573	GCA_000427095.1	Chromosome	3.43786
Citrobacter freundii	Bacteria;Proteobacteria;Gammaproteobacteria	BD	SAMN06158407	PRJNA357667	GCA_001922445.1	Chromosome	5.09812
Citrobacter freundii	Bacteria;Proteobacteria;Gammaproteobacteria	B9-C2	SAMN08631944	PRJNA436768	GCA_003019835.1	Chromosome	5.02856
Clostridioides difficile	Bacteria;Terrabacteria group;Firmicutes	AK	SAMN08474965	PRJNA433329	GCA_002954015.1	Chromosome	4.31525
Clostridioides difficile	Bacteria;Terrabacteria group;Firmicutes	20474	SAMN08832090	PRJNA448390	GCA_003597775.1	Chromosome	4.1082
Clostridioides difficile	Bacteria;Terrabacteria group;Firmicutes	20688	SAMN08833065	PRJNA448390	GCA_003597795.1	Chromosome	4.22195
Clostridioides difficile	Bacteria;Terrabacteria group;Firmicutes	20695	SAMN08833165	PRJNA448390	GCA_003597815.1	Chromosome	4.17437
Clostridioides difficile	Bacteria;Terrabacteria group;Firmicutes	20696	SAMN08833182	PRJNA448390	GCA_003597835.1	Chromosome	4.11943
Clostridioides difficile	Bacteria;Terrabacteria group;Firmicutes	20709	SAMN08833206	PRJNA448390	GCA_003597855.1	Chromosome	4.09129
Clostridioides difficile	Bacteria;Terrabacteria group;Firmicutes	20477	SAMN08832781	PRJNA448390	GCA_003597875.1	Chromosome	4.144
Clostridioides difficile	Bacteria;Terrabacteria group;Firmicutes	20482	SAMN08832949	PRJNA448390	GCA_003597895.1	Chromosome	4.18237
Clostridioides difficile	Bacteria;Terrabacteria group;Firmicutes	20711	SAMN08833294	PRJNA448390	GCA_003597915.1	Chromosome	4.17441
Clostridioides difficile R20291	Bacteria;Terrabacteria group;Firmicutes	R20291	SAMEA3138243	PRJNA38039	GCA_000027105.1	Chromosome	4.19134
Clostridium acetobutylicum	Bacteria;Terrabacteria group;Firmicutes	LJ4	SAMN09240565	PRJNA472670	GCA_003254825.1	Chromosome	4.15285
Clostridium botulinum	Bacteria;Terrabacteria group;Firmicutes	CDC_69096	SAMN04262347	PRJNA301985	GCA_001951135.2	Chromosome	4.25258
Clostridium botulinum Prevot_594	Bacteria;Terrabacteria group;Firmicutes	Prevot_594	SAMN03222821	PRJNA222586	GCA_000816965.1	Chromosome	4.33455
Clostridium cf. saccharolyticum K10	Bacteria;Terrabacteria group;Firmicutes	K10	SAMEA2272117	PRJEA45855	GCA_000210535.1	Chromosome	3.76978
Clostridium innocuum	Bacteria;Terrabacteria group;Firmicutes	I46	SAMN03854114	PRJNA289613	GCA_002221705.2	Chromosome	4.46908
Clostridium perfringens	Bacteria;Terrabacteria group;Firmicutes	Del1	SAMN06252079	PRJNA363042	GCA_002012325.1	Chromosome	3.8109
Clostridium perfringens	Bacteria;Terrabacteria group;Firmicutes	CP15	SAMN06252080	PRJNA363041	GCA_002018235.1	Chromosome	3.37866
Clostridium perfringens	Bacteria;Terrabacteria group;Firmicutes	EHE-NE18	SAMN05725818	PRJNA341531	GCA_002287985.1	Chromosome	3.41555
Clostridium perfringens F262	Bacteria;Terrabacteria group;Firmicutes	F262	SAMN00199225	PRJNA51969	GCA_000255475.1	Chromosome	3.46841
Clostridium sp. DL-VIII	Bacteria;Terrabacteria group;Firmicutes	DL-VIII	SAMN02256530	PRJNA42093	GCA_000230835.1	Chromosome	6.47736
Clostridium sp. MF28	Bacteria;Terrabacteria group;Firmicutes	MF28	SAMN04477499	PRJNA311113	GCA_002969175.1	Chromosome	6.1482
Clostridium sphenoides JCM 1415	Bacteria;Terrabacteria group;Firmicutes	ATCC 19403	SAMN02745906	PRJEB16486	GCA_900105615.1	Chromosome	5.30023
Clostridium ultunense Esp	Bacteria;Terrabacteria group;Firmicutes	Clostridium ultunense strain Esp	SAMEA4534033	PRJEB15620	GCA_900120235.1	Chromosome	3.09325
Cobetia sp. ICG0124	Bacteria;Proteobacteria;Gammaproteobacteria	ICG0124	SAMN08022198	PRJNA418207	GCA_004006355.1	Chromosome	3.34551
Cohaesibacter sp. ES.047	Bacteria;Proteobacteria;Alphaproteobacteria	ES.047	SAMN04515647	PRJEB22444	GCA_900215505.1	Chromosome	5.11033
Comamonas aquatica	Bacteria;Proteobacteria;Betaproteobacteria	CJG	SAMN03083279	PRJNA262460	GCA_000935165.2	Chromosome	3.76443
Congregibacter litoralis KT71	Bacteria;Proteobacteria;Gammaproteobacteria	KT71	SAMN02436113	PRJNA13585	GCA_000153125.2	Chromosome	4.35112
Coprococcus catus GD/7	Bacteria;Terrabacteria group;Firmicutes	GD/7	SAMEA2272068	PRJEA45861	GCA_000210555.1	Chromosome	3.5227
Coprococcus sp. ART55/1	Bacteria;Terrabacteria group;Firmicutes	ART55/1	SAMEA3138371	PRJNA45915	GCA_000210595.1	Chromosome	3.12301
Corynebacterium genitalium ATCC 33030	Bacteria;Terrabacteria group;Actinobacteria	ATCC 33030	SAMN00139184	PRJNA34587	GCA_000143825.1	Chromosome	2.34995
Corynebacterium mycetoides	Bacteria;Terrabacteria group;Actinobacteria	DSM 20632	SAMN04488535	PRJEB16183	GCA_900103625.1	Chromosome	2.26647
Corynebacterium pseudotuberculosis	Bacteria;Terrabacteria group;Actinobacteria	PA05	SAMN06028555	PRJNA353917	GCA_001969465.1	Chromosome	2.43544
Corynebacterium pseudotuberculosis	Bacteria;Terrabacteria group;Actinobacteria	PA06	SAMN06028554	PRJNA353915	GCA_001969485.1	Chromosome	2.32043
Corynebacterium riegelii	Bacteria;Terrabacteria group;Actinobacteria	PUDD_83A45	SAMN03897721	PRJNA290807	GCA_001263755.1	Chromosome	2.56372
Corynebacterium stationis	Bacteria;Terrabacteria group;Actinobacteria	ATCC 21170	SAMN05300205	PRJNA326997	GCA_002214685.1	Chromosome	2.84718
Corynebacterium timonense	Bacteria;Terrabacteria group;Actinobacteria	DSM 45434	SAMN04488539	PRJEB16444	GCA_900105305.1	Chromosome	2.63319
Coxiella burnetii	Bacteria;Proteobacteria;Gammaproteobacteria	3345937	SAMN04448129	PRJNA310186	GCA_001572765.1	Chromosome	2.01357
Coxiella burnetii	Bacteria;Proteobacteria;Gammaproteobacteria	Scurry_Q217	SAMN04498381	PRJNA312482	GCA_002633885.1	Chromosome	1.97377
Coxiella burnetii	Bacteria;Proteobacteria;Gammaproteobacteria	42785537	SAMN04497988	PRJNA312452	GCA_002633905.1	Chromosome	2.04681
Coxiella burnetii	Bacteria;Proteobacteria;Gammaproteobacteria	CbCVIC1	SAMN04498366	PRJNA312468	GCA_002633925.1	Chromosome	2.03707
Coxiella burnetii	Bacteria;Proteobacteria;Gammaproteobacteria	14160-001	SAMN04500723	PRJNA312566	GCA_002633945.1	Chromosome	2.00477
Coxiella burnetii	Bacteria;Proteobacteria;Gammaproteobacteria	701CbB1	SAMN04500790	PRJNA312570	GCA_002633965.1	Chromosome	2.00771
Coxiella burnetii	Bacteria;Proteobacteria;Gammaproteobacteria	2574	SAMN04500793	PRJNA312572	GCA_002633985.1	Chromosome	2.00758
Coxiella burnetii	Bacteria;Proteobacteria;Gammaproteobacteria	18430	SAMN04500794	PRJNA312574	GCA_002634005.1	Chromosome	2.00569
Coxiella burnetii	Bacteria;Proteobacteria;Gammaproteobacteria	Henzerling	SAMN04500797	PRJNA312577	GCA_002634025.1	Chromosome	2.00013
Coxiella burnetii	Bacteria;Proteobacteria;Gammaproteobacteria	Heizberg	SAMN04500798	PRJNA312578	GCA_002634045.1	Chromosome	1.99988
Coxiella burnetii	Bacteria;Proteobacteria;Gammaproteobacteria	14160-002	SAMN04498377	PRJNA312474	GCA_002634085.1	Chromosome	1.9931
Coxiella burnetii str. Namibia	Bacteria;Proteobacteria;Gammaproteobacteria	Namibia	SAMN02045684	PRJNA197124	GCA_000767035.1	Chromosome	2.10144
Coxiella burnetii str. Schperling	Bacteria;Proteobacteria;Gammaproteobacteria	Schperling	SAMN04500980	PRJNA312608	GCA_002634065.1	Chromosome	2.0486
Crenobacter sp. K1W11S-77	Bacteria;Proteobacteria;Betaproteobacteria	K1W11S-77	SAMN09726256	PRJNA483104	GCA_003355495.1	Chromosome	3.27177
Cupriavidus nantongensis	Bacteria;Proteobacteria;Betaproteobacteria	X1	SAMN04566111	PRJNA315593	GCA_001598055.1	Chromosome	7.13642
Cupriavidus oxalaticus	Bacteria;Proteobacteria;Betaproteobacteria	Cupriavidus oxalaticus LMG 2235	SAMEA104421034	PRJEB23670	GCA_900249725.1	Chromosome	8.52724
Cupriavidus taiwanensis	Bacteria;Proteobacteria;Betaproteobacteria	Cupriavidus taiwanensis LMG 19426	SAMEA104420993	PRJEB23670	GCA_900249705.1	Chromosome	6.58667
Cupriavidus taiwanensis	Bacteria;Proteobacteria;Betaproteobacteria	Cupriavidus taiwanensis STM 3511	SAMEA104420995	PRJEB23670	GCA_900249715.1	Chromosome	6.66824
Cupriavidus taiwanensis	Bacteria;Proteobacteria;Betaproteobacteria	Cupriavidus taiwanensis STM 3521	SAMEA104420996	PRJEB23670	GCA_900249735.1	Chromosome	6.9533
Cupriavidus taiwanensis	Bacteria;Proteobacteria;Betaproteobacteria	Cupriavidus taiwanensis LMG 19430	SAMEA104420994	PRJEB23670	GCA_900249745.1	Chromosome	6.78698
Cupriavidus taiwanensis	Bacteria;Proteobacteria;Betaproteobacteria	Cupriavidus sp. LMG 19464	SAMEA104421035	PRJEB23670	GCA_900249755.1	Chromosome	5.95483
Cupriavidus taiwanensis	Bacteria;Proteobacteria;Betaproteobacteria	Cupriavidus taiwanensis STM 3711	SAMEA104420999	PRJEB23670	GCA_900249765.1	Chromosome	6.76414
Cupriavidus taiwanensis	Bacteria;Proteobacteria;Betaproteobacteria	Cupriavidus taiwanensis STM 6132	SAMEA104421005	PRJEB23670	GCA_900249775.1	Chromosome	6.88222
Cupriavidus taiwanensis	Bacteria;Proteobacteria;Betaproteobacteria	Cupriavidus taiwanensis STM 6044	SAMEA104421004	PRJEB23670	GCA_900249795.1	Chromosome	6.82035
Cupriavidus taiwanensis	Bacteria;Proteobacteria;Betaproteobacteria	Cupriavidus taiwanensis STM 6032	SAMEA104421001	PRJEB23670	GCA_900249805.1	Chromosome	6.53716
Cupriavidus taiwanensis	Bacteria;Proteobacteria;Betaproteobacteria	Cupriavidus taiwanensis STM 6021	SAMEA104421000	PRJEB23670	GCA_900249815.1	Chromosome	6.81135
Cupriavidus taiwanensis	Bacteria;Proteobacteria;Betaproteobacteria	Cupriavidus taiwanensis STM 6162	SAMEA104421006	PRJEB23670	GCA_900249825.1	Chromosome	6.86901
Cupriavidus taiwanensis	Bacteria;Proteobacteria;Betaproteobacteria	Cupriavidus taiwanensis STM 6043	SAMEA104421003	PRJEB23670	GCA_900249835.1	Chromosome	6.81748
Cupriavidus taiwanensis	Bacteria;Proteobacteria;Betaproteobacteria	Cupriavidus taiwanensis STM 6116	SAMEA104421012	PRJEB23670	GCA_900249845.1	Chromosome	6.52402
Cupriavidus taiwanensis	Bacteria;Proteobacteria;Betaproteobacteria	Cupriavidus taiwanensis STM 6117	SAMEA104421007	PRJEB23670	GCA_900249855.1	Chromosome	6.52836
Cupriavidus taiwanensis	Bacteria;Proteobacteria;Betaproteobacteria	Cupriavidus taiwanensis STM 6150	SAMEA104421011	PRJEB23670	GCA_900249865.1	Chromosome	6.66986
Cupriavidus taiwanensis	Bacteria;Proteobacteria;Betaproteobacteria	Cupriavidus taiwanensis STM 6082	SAMEA104421008	PRJEB23670	GCA_900249875.1	Chromosome	6.75493
Cupriavidus taiwanensis	Bacteria;Proteobacteria;Betaproteobacteria	Cupriavidus taiwanensis STM 8560	SAMEA104421018	PRJEB23670	GCA_900249885.1	Chromosome	6.74438
Cupriavidus taiwanensis	Bacteria;Proteobacteria;Betaproteobacteria	Cupriavidus taiwanensis STM 6119	SAMEA104421013	PRJEB23670	GCA_900249895.1	Chromosome	6.51705
Cupriavidus taiwanensis	Bacteria;Proteobacteria;Betaproteobacteria	Cupriavidus taiwanensis STM 8557	SAMEA104421016	PRJEB23670	GCA_900249905.1	Chromosome	6.60582
Cupriavidus taiwanensis	Bacteria;Proteobacteria;Betaproteobacteria	Cupriavidus taiwanensis STM 8558	SAMEA104421017	PRJEB23670	GCA_900249915.1	Chromosome	6.60545
Cupriavidus taiwanensis	Bacteria;Proteobacteria;Betaproteobacteria	Cupriavidus taiwanensis STM 8556	SAMEA104421015	PRJEB23670	GCA_900249925.1	Chromosome	6.60395
Cupriavidus taiwanensis	Bacteria;Proteobacteria;Betaproteobacteria	Cupriavidus taiwanensis STM 8561	SAMEA104421019	PRJEB23670	GCA_900249935.1	Chromosome	6.72544
Cupriavidus taiwanensis	Bacteria;Proteobacteria;Betaproteobacteria	Cupriavidus taiwanensis STM 8564	SAMEA104421020	PRJEB23670	GCA_900249945.1	Chromosome	6.73779
Cupriavidus taiwanensis	Bacteria;Proteobacteria;Betaproteobacteria	Cupriavidus taiwanensis STM 8565	SAMEA104421021	PRJEB23670	GCA_900249955.1	Chromosome	6.73604
Cupriavidus taiwanensis	Bacteria;Proteobacteria;Betaproteobacteria	Cupriavidus taiwanensis mpp 1.1	SAMEA104421024	PRJEB23670	GCA_900249965.1	Chromosome	6.59462
Cupriavidus taiwanensis	Bacteria;Proteobacteria;Betaproteobacteria	Cupriavidus taiwanensis TPIG 6a	SAMEA104421025	PRJEB23670	GCA_900249985.1	Chromosome	6.81362
Cupriavidus taiwanensis	Bacteria;Proteobacteria;Betaproteobacteria	Cupriavidus taiwanensis TPUD 27.6	SAMEA104421026	PRJEB23670	GCA_900249995.1	Chromosome	6.79504
Cupriavidus taiwanensis	Bacteria;Proteobacteria;Betaproteobacteria	Cupriavidus taiwanensis mpp 1.3	SAMEA104421023	PRJEB23670	GCA_900250005.1	Chromosome	6.60399
Cupriavidus taiwanensis	Bacteria;Proteobacteria;Betaproteobacteria	Cupriavidus taiwanensis SWF 66324	SAMEA104421030	PRJEB23670	GCA_900250025.1	Chromosome	6.70031
Cupriavidus taiwanensis	Bacteria;Proteobacteria;Betaproteobacteria	Cupriavidus taiwanensis LMG 19431	SAMEA104421033	PRJEB23670	GCA_900250035.1	Chromosome	6.5201
Cupriavidus taiwanensis	Bacteria;Proteobacteria;Betaproteobacteria	Cupriavidus taiwanensis ip2.30/pp 2.30	SAMEA104421022	PRJEB23670	GCA_900250045.1	Chromosome	6.7058
Cupriavidus taiwanensis	Bacteria;Proteobacteria;Betaproteobacteria	Cupriavidus taiwanensis STM 6083	SAMEA104421009	PRJEB23670	GCA_900250055.1	Chromosome	7.33837
Cupriavidus taiwanensis	Bacteria;Proteobacteria;Betaproteobacteria	Cupriavidus taiwanensis LMG 19425	SAMEA104421032	PRJEB23670	GCA_900250065.1	Chromosome	7.69678
Cupriavidus taiwanensis	Bacteria;Proteobacteria;Betaproteobacteria	Cupriavidus taiwanensis SWF 65033	SAMEA104421031	PRJEB23670	GCA_900250075.1	Chromosome	6.76748
Cupriavidus taiwanensis	Bacteria;Proteobacteria;Betaproteobacteria	Cupriavidus taiwanensis SWF 66322	SAMEA104421029	PRJEB23670	GCA_900250085.1	Chromosome	6.95203
Cupriavidus taiwanensis	Bacteria;Proteobacteria;Betaproteobacteria	Cupriavidus taiwanensis STM 6041	SAMEA104421002	PRJEB23670	GCA_900250105.1	Chromosome	6.84549
Cupriavidus taiwanensis	Bacteria;Proteobacteria;Betaproteobacteria	Cupriavidus taiwanensis STM 3679	SAMEA104420997	PRJEB23670	GCA_900250115.1	Chromosome	7.0096
Cupriavidus taiwanensis	Bacteria;Proteobacteria;Betaproteobacteria	Cupriavidus taiwanensis STM 6160	SAMEA104421010	PRJEB23670	GCA_900250125.1	Chromosome	7.02389
Cupriavidus taiwanensis LMG 19424	Bacteria;Proteobacteria;Betaproteobacteria	LMG19424	SAMEA3138280	PRJNA15733	GCA_000069785.1	Chromosome	6.47652
Curtobacterium sp. 9128	Bacteria;Terrabacteria group;Actinobacteria	9128	SAMN04490367	PRJEB12809	GCA_900086645.1	Chromosome	3.9436
Curvibacter sp. AEP1-3	Bacteria;Proteobacteria;Betaproteobacteria	AEP1-3	SAMN04943348	PRJNA320637	GCA_002163715.1	Chromosome	4.38389
Cutibacterium acnes	Bacteria;Terrabacteria group;Actinobacteria	PA_30_2_L1	SAMN03982898	PRJNA292487	GCA_001469555.1	Chromosome	2.53071
Cutibacterium acnes	Bacteria;Terrabacteria group;Actinobacteria	PA_12_1_R1	SAMN03982937	PRJNA292486	GCA_001469635.1	Chromosome	2.47002
Cutibacterium acnes	Bacteria;Terrabacteria group;Actinobacteria	A1-14	SAMN03398612	PRJNA277911	GCA_001481615.1	Chromosome	2.39974
Cylindrospermum sp. NIES-4074	Bacteria;Terrabacteria group;Cyanobacteria/Melainabacteria group	NIES-4074	SAMD00081168	PRJDB5665	GCA_003994795.1	Chromosome	7.70486
Cylindrospermum stagnale PCC 7417	Bacteria;Terrabacteria group;Cyanobacteria/Melainabacteria group	PCC 7417	SAMN02261342	PRJNA158809	GCA_000317535.1	Chromosome	7.61059
Cytophagales bacterium TFI 002	Bacteria;FCB group;Bacteroidetes/Chlorobi group	TFI 002	SAMN06298216	PRJEB22402	GCA_900230115.1	Chromosome	5.46157
Delftia acidovorans	Bacteria;Proteobacteria;Betaproteobacteria	RAY209	SAMN07410697	PRJNA395578	GCA_002443055.1	Chromosome	6.52898
Desulfobacter postgatei 2ac9	Bacteria;Proteobacteria;delta/epsilon subdivisions	2ac9	SAMN02261381	PRJNA59797	GCA_000233695.3	Chromosome	3.97466
Desulfosporosinus youngiae DSM 17734	Bacteria;Terrabacteria group;Firmicutes	DSM 17734	SAMN02261386	PRJNA60451	GCA_000244895.1	Chromosome	5.66098
Desulfovibrio gigas DSM 1382 = ATCC 19364	Bacteria;Proteobacteria;delta/epsilon subdivisions	ATCC 19364	SAMN02603429	PRJNA205164	GCA_000468495.1	Chromosome	3.79602
Desulfovibrio hydrothermalis AM13 = DSM 14728	Bacteria;Proteobacteria;delta/epsilon subdivisions	AM13	SAMEA2272440	PRJEB582	GCA_000331025.1	Chromosome	3.70836
Desulfovibrio sp. FW1012B	Bacteria;Proteobacteria;delta/epsilon subdivisions	FW1012B	SAMN02256536	PRJNA38043	GCA_000177215.2	Chromosome	4.22167
Dichelobacter nodosus	Bacteria;Proteobacteria;Gammaproteobacteria	VCS1703A	SAMN08389740	PRJNA431368	GCA_003390435.1	Chromosome	1.38935
Dolichospermum compactum NIES-806	Bacteria;Terrabacteria group;Cyanobacteria/Melainabacteria group	NIES-806	SAMD00079802	PRJDB5665	GCA_002368115.1	Chromosome	5.16599
Edwardsiella piscicida	Bacteria;Proteobacteria;Gammaproteobacteria	ETW41	SAMN06246977	PRJNA362758	GCA_002075835.1	Chromosome	3.96904
Endozoicomonas montiporae CL-33	Bacteria;Proteobacteria;Gammaproteobacteria	CL-33	SAMN04155633	PRJNA66389	GCA_001583435.1	Chromosome	5.43026
Ensifer adhaerens OV14	Bacteria;Proteobacteria;Alphaproteobacteria	OV14	SAMN03081535	PRJNA226081	GCA_000583045.1	Chromosome	7.70901
Enterobacter cloacae	Bacteria;Proteobacteria;Gammaproteobacteria	MBRL1077	SAMN04448597	PRJNA310238	GCA_001562175.1	Chromosome	4.80116
Enterobacter cloacae	Bacteria;Proteobacteria;Gammaproteobacteria	SBP-8	SAMN05526242	PRJNA338268	GCA_001708345.1	Chromosome	4.85407
Enterobacter cloacae	Bacteria;Proteobacteria;Gammaproteobacteria	DG6	SAMN04487932	PRJEB20432	GCA_900177445.1	Chromosome	4.77351
Enterobacter cloacae subsp. cloacae NCTC 9394	Bacteria;Proteobacteria;Gammaproteobacteria	NCTC 9394	SAMEA3138380	PRJNA45967	GCA_000210775.1	Chromosome	4.90876
Enterobacter hormaechei subsp. xiangfangensis	Bacteria;Proteobacteria;Gammaproteobacteria	UM_CRE-14	SAMN07611365	PRJNA401926	GCA_003999755.1	Chromosome	4.92434
Enterococcus faecalis	Bacteria;Terrabacteria group;Firmicutes	7L76	SAMEA3138365	PRJNA39181	GCA_000210115.1	Chromosome	3.09666
Enterococcus faecalis	Bacteria;Terrabacteria group;Firmicutes	AMB05	SAMN05200884	PRJNA324367	GCA_001931845.1	Chromosome	2.7116
Enterococcus faecalis	Bacteria;Terrabacteria group;Firmicutes	KB1	SAMN03856105	PRJNA289613	GCA_002221625.2	Chromosome	3.02565
Enterococcus faecalis	Bacteria;Terrabacteria group;Firmicutes	OG1RF-SagA	SAMN08044480	PRJNA419202	GCA_004006595.1	Chromosome	2.74119
Enterococcus faecalis OG1RF	Bacteria;Terrabacteria group;Firmicutes	OG1RF	SAMN08044479	PRJNA419201	GCA_004006275.1	Chromosome	2.73958
Enterococcus faecium	Bacteria;Terrabacteria group;Firmicutes	ISMMS_VRE_2	SAMN03988550	PRJNA292790	GCA_001720965.1	Chromosome	3.28517
Enterococcus faecium	Bacteria;Terrabacteria group;Firmicutes	ISMMS_VRE_3	SAMN03988555	PRJNA292791	GCA_001720985.1	Chromosome	3.24271
Enterococcus faecium	Bacteria;Terrabacteria group;Firmicutes	ISMMS_VRE_4	SAMN03988559	PRJNA292795	GCA_001721005.1	Chromosome	3.22308
Enterococcus faecium	Bacteria;Terrabacteria group;Firmicutes	ISMMS_VRE_5	SAMN03988560	PRJNA292797	GCA_001721025.1	Chromosome	3.16115
Enterococcus faecium	Bacteria;Terrabacteria group;Firmicutes	ISMMS_VRE_8	SAMN03988626	PRJNA292803	GCA_001721085.1	Chromosome	3.41543
Enterococcus faecium	Bacteria;Terrabacteria group;Firmicutes	ISMMS_VRE_10	SAMN03988629	PRJNA292806	GCA_001721105.1	Chromosome	3.20345
Enterococcus faecium	Bacteria;Terrabacteria group;Firmicutes	13-022	SAMN08149825	PRJNA421655	GCA_002997315.1	Chromosome	2.91204
Enterococcus faecium	Bacteria;Terrabacteria group;Firmicutes	13-009	SAMN08149822	PRJNA421655	GCA_002997345.1	Chromosome	3.01769
Enterococcus faecium Com15	Bacteria;Terrabacteria group;Firmicutes	Com15	SAMN08045140	PRJNA419206	GCA_004006255.1	Chromosome	2.69656
Enterococcus rotai	Bacteria;Terrabacteria group;Firmicutes	LMG 26678	SAMN04296136	PRJNA226735	GCA_001465345.1	Chromosome	3.74611
Enterococcus sp. HSIEG1	Bacteria;Terrabacteria group;Firmicutes	HSIEG1	SAMN02471221	PRJNA196128	GCA_000448585.1	Chromosome	3.44785
Ereboglobus luteus	Bacteria;PVC group;Verrucomicrobia	Ho45	SAMN07523039	PRJNA399150	GCA_003096195.1	Chromosome	4.17503
Erwinia amylovora LA635	Bacteria;Proteobacteria;Gammaproteobacteria	LA635	SAMEA3138844	PRJEB4664	GCA_000513415.1	Chromosome	3.79102
Erwinia amylovora LA636	Bacteria;Proteobacteria;Gammaproteobacteria	LA636	SAMEA3138843	PRJEB4665	GCA_000513395.1	Chromosome	3.78987
Erwinia amylovora LA637	Bacteria;Proteobacteria;Gammaproteobacteria	LA637	SAMEA3138841	PRJEB4666	GCA_000513355.1	Chromosome	3.86955
Erwinia pyrifoliae DSM 12163	Bacteria;Proteobacteria;Gammaproteobacteria	DSM 12163	SAMEA2272353	PRJEA37877	GCA_000026985.1	Chromosome	4.07283
Erwinia tracheiphila	Bacteria;Proteobacteria;Gammaproteobacteria	MDcuke	SAMN04386697	PRJNA272881	GCA_003568535.1	Chromosome	5.13074
Erythrobacter sp. HL-111	Bacteria;Proteobacteria;Alphaproteobacteria	HL-111	SAMN04515621	PRJEB16397	GCA_900105095.1	Chromosome	3.19197
Escherichia coli	Bacteria;Proteobacteria;Gammaproteobacteria	MC1061	SAMEA3432775	PRJEB9491	GCA_001405275.1	Chromosome	5.02706
Escherichia coli	Bacteria;Proteobacteria;Gammaproteobacteria	RS76	SAMN03768475	PRJNA286320	GCA_001455405.1	Chromosome	4.68941
Escherichia coli	Bacteria;Proteobacteria;Gammaproteobacteria	PPECC42	SAMN04017854	PRJNA308786	GCA_001542545.1	Chromosome	5.01969
Escherichia coli	Bacteria;Proteobacteria;Gammaproteobacteria	268-78-1	SAMN03996336	PRJNA231221	GCA_001563715.2	Chromosome	5.65525
Escherichia coli	Bacteria;Proteobacteria;Gammaproteobacteria	Co6114	SAMN04963292	PRJNA321990	GCA_001672015.1	Chromosome	5.17157
Escherichia coli	Bacteria;Proteobacteria;Gammaproteobacteria	EDL933-1	SAMN04966308	PRJNA321453	GCA_001705405.1	Chromosome	5.46709
Escherichia coli	Bacteria;Proteobacteria;Gammaproteobacteria	2016C-3936C1	SAMN06159501	PRJNA218110	GCA_001938625.2	Chromosome	5.4391
Escherichia coli	Bacteria;Proteobacteria;Gammaproteobacteria	CH611_eco	SAMN05969695	PRJNA330764	GCA_002125925.1	Chromosome	4.86303
Escherichia coli	Bacteria;Proteobacteria;Gammaproteobacteria	DS1	SAMN02850627	PRJNA252455	GCA_002234555.1	Chromosome	4.5678
Escherichia coli	Bacteria;Proteobacteria;Gammaproteobacteria	646	SAMN07599867	PRJNA401211	GCA_002290225.1	Chromosome	5.32063
Escherichia coli	Bacteria;Proteobacteria;Gammaproteobacteria	360/16	SAMN07599872	PRJNA401213	GCA_002290265.1	Chromosome	4.74838
Escherichia coli	Bacteria;Proteobacteria;Gammaproteobacteria	FDAARGOS_434	SAMN07312478	PRJNA231221	GCA_002634895.1	Chromosome	5.0592
Escherichia coli	Bacteria;Proteobacteria;Gammaproteobacteria	UFU_EC98	SAMN07746131	PRJNA413419	GCA_002736085.1	Chromosome	5.01744
Escherichia coli	Bacteria;Proteobacteria;Gammaproteobacteria	S17-13	SAMN08094773	PRJNA419662	GCA_002804345.3	Chromosome	5.41022
Escherichia coli	Bacteria;Proteobacteria;Gammaproteobacteria	S17-20	SAMN08111325	PRJNA420400	GCA_002812685.3	Chromosome	5.42238
Escherichia coli	Bacteria;Proteobacteria;Gammaproteobacteria	Ec40	SAMN08242382	PRJNA427657	GCA_002879735.1	Chromosome	4.9857
Escherichia coli	Bacteria;Proteobacteria;Gammaproteobacteria	Mt1B1	SAMEA3725531	PRJEB10572	GCA_003052625.1	Chromosome	5.17828
Escherichia coli	Bacteria;Proteobacteria;Gammaproteobacteria	H8Ecoli	SAMN08932126	PRJNA449899	GCA_003112045.1	Chromosome	5.16684
Escherichia coli	Bacteria;Proteobacteria;Gammaproteobacteria	H17	SAMN06833089	PRJNA384272	GCA_003194125.1	Chromosome	5.89649
Escherichia coli	Bacteria;Proteobacteria;Gammaproteobacteria	CCUG 70745	SAMN07602583	PRJNA401330	GCA_003194265.1	Chromosome	5.2351
Escherichia coli	Bacteria;Proteobacteria;Gammaproteobacteria	RTdelA_B_UU3	SAMN07722573	PRJNA412655	GCA_003288755.1	Chromosome	4.64401
Escherichia coli	Bacteria;Proteobacteria;Gammaproteobacteria	ST410	SAMN09273490	PRJNA473419	GCA_003367575.1	Chromosome	4.93838
Escherichia coli	Bacteria;Proteobacteria;Gammaproteobacteria	A18	SAMN04100041	PRJNA293615	GCA_003665515.1	Chromosome	4.61672
Escherichia coli	Bacteria;Proteobacteria;Gammaproteobacteria	CHL5009T	SAMN10225034	PRJNA495393	GCA_003666405.1	Chromosome	5.22279
Escherichia coli	Bacteria;Proteobacteria;Gammaproteobacteria	WPB121	SAMN10531495	PRJNA508839	GCA_003945445.1	Chromosome	4.63703
Escherichia coli	Bacteria;Proteobacteria;Gammaproteobacteria	WPB102	SAMN10531493	PRJNA508839	GCA_003945485.1	Chromosome	4.59546
Escherichia coli	Bacteria;Proteobacteria;Gammaproteobacteria	C4435	SAMN08706591	PRJNA438133	GCA_003999775.1	Chromosome	5.19943
Escherichia coli	Bacteria;Proteobacteria;Gammaproteobacteria	L100	SAMN10623995	PRJNA511394	GCA_003999815.1	Chromosome	4.93005
Escherichia coli	Bacteria;Proteobacteria;Gammaproteobacteria	L41-1	SAMN10623053	PRJNA511364	GCA_003999835.1	Chromosome	4.92836
Escherichia coli	Bacteria;Proteobacteria;Gammaproteobacteria	L53	SAMN10623914	PRJNA511394	GCA_003999855.1	Chromosome	4.80779
Escherichia coli	Bacteria;Proteobacteria;Gammaproteobacteria	L103-2	SAMN10691154	PRJNA511394	GCA_004014735.1	Chromosome	5.16765
Escherichia coli ED1a	Bacteria;Proteobacteria;Gammaproteobacteria	ED1a	SAMEA3138232	PRJNA33409	GCA_000026305.1	Chromosome	5.20955
Escherichia coli FAP1	Bacteria;Proteobacteria;Gammaproteobacteria	FAP1	SAMN03067748	PRJNA260958	GCA_000765435.1	Chromosome	5.25463
Escherichia coli M12	Bacteria;Proteobacteria;Gammaproteobacteria	M12	SAMN07679697	PRJNA408166	GCA_002443135.1	Chromosome	4.98414
Escherichia coli O157:H7 str. EDL933	Bacteria;Proteobacteria;Gammaproteobacteria	EDL933	SAMN02604092	PRJNA259	GCA_000006665.1	Chromosome	5.62052
Escherichia coli O157:H7 str. TW14588	Bacteria;Proteobacteria;Gammaproteobacteria	TW14588	SAMN02436234	PRJNA28847	GCA_000155125.1	Chromosome	5.6712
Escherichia coli PMV-1	Bacteria;Proteobacteria;Gammaproteobacteria	PMV-1	SAMEA2272347	PRJEB4437	GCA_000493595.1	Chromosome	5.21093
Escherichia coli str. K-12 substr. MG1655	Bacteria;Proteobacteria;Gammaproteobacteria	K-12 substr. MG1655	SAMN08570057	PRJNA343143	GCA_002966145.1	Chromosome	4.65324
Escherichia coli str. K-12 substr. W3110	Bacteria;Proteobacteria;Gammaproteobacteria	K-12 substr. ZK126	SAMN05965804	PRJNA352084	GCA_001878695.1	Chromosome	4.54121
Escherichia coli TW10598	Bacteria;Proteobacteria;Gammaproteobacteria	TW10598	SAMN02436015	PRJNA59743	GCA_000166535.3	Chromosome	5.09449
Escherichia coli UMN026	Bacteria;Proteobacteria;Gammaproteobacteria	UMN026	SAMEA3138233	PRJNA33415	GCA_000026325.2	Chromosome	5.3582
Escherichia coli UMNF18	Bacteria;Proteobacteria;Gammaproteobacteria	UMNF18	SAMN02471895	PRJNA48455	GCA_000220005.2	Chromosome	5.6353
Escherichia fergusonii ECD227	Bacteria;Proteobacteria;Gammaproteobacteria	ECD227	SAMN02470542	PRJNA62485	GCA_000191665.1	Chromosome	4.86611
Eubacterium cellulosolvens 6	Bacteria;Terrabacteria group;Firmicutes	6	SAMN02256545	PRJNA45821	GCA_000183525.3	Chromosome	3.38466
Eubacterium minutum ATCC 700079	Bacteria;Terrabacteria group;Firmicutes	ATCC 700079	SAMN03897724	PRJNA282954	GCA_003433295.1	Chromosome	1.90676
Eubacterium rectale DSM 17629	Bacteria;Terrabacteria group;Firmicutes	DSM 17629	SAMEA3138356	PRJNA39159	GCA_000209935.1	Chromosome	3.34495
Eubacterium rectale M104/1	Bacteria;Terrabacteria group;Firmicutes	M104/1	SAMEA3138357	PRJNA39161	GCA_000209955.1	Chromosome	3.69842
Eubacterium siraeum 70/3	Bacteria;Terrabacteria group;Firmicutes	Mar-70	SAMEA3138355	PRJNA39157	GCA_000209915.1	Chromosome	2.94341
Eubacterium siraeum V10Sc8a	Bacteria;Terrabacteria group;Firmicutes	V10Sc8a	SAMEA3138373	PRJNA45919	GCA_000210635.1	Chromosome	2.83612
Exiguobacterium sp. N4-1P	Bacteria;Terrabacteria group;Firmicutes	N4-1P	SAMN04537352	PRJNA314532	GCA_002214325.1	Chromosome	3.64421
Faecalibacterium prausnitzii L2-6	Bacteria;Terrabacteria group;Firmicutes	L2/6	SAMEA3138378	PRJNA45961	GCA_000210735.1	Chromosome	3.32137
Faecalibacterium prausnitzii SL3/3	Bacteria;Terrabacteria group;Firmicutes	SL3/3	SAMEA3138352	PRJNA39151	GCA_000209855.1	Chromosome	3.21442
Faecalitalea cylindroides T2-87	Bacteria;Terrabacteria group;Firmicutes	T2-87	SAMEA3138372	PRJNA45917	GCA_000210615.1	Chromosome	1.96675
Fibrella aestuarina BUZ 2	Bacteria;FCB group;Bacteroidetes/Chlorobi group	BUZ 2	SAMEA2272250	PRJEA114711	GCA_000331105.1	Chromosome	6.93726
Finegoldia magna ATCC 53516	Bacteria;Terrabacteria group;Firmicutes	ATCC 53516	SAMN00001509	PRJNA31469	GCA_000159695.1	Chromosome	1.9163
Fischerella sp. NIES-4106	Bacteria;Terrabacteria group;Cyanobacteria/Melainabacteria group	NIES-4106	SAMD00081167	PRJDB5665	GCA_002368315.1	Chromosome	7.25084
Flavobacteriaceae bacterium MAR_2010_188	Bacteria;FCB group;Bacteroidetes/Chlorobi group	Mar_2010_188	SAMN03097699	PRJEB16253	GCA_900104375.1	Chromosome	3.81766
Flavobacterium psychrophilum	Bacteria;FCB group;Bacteroidetes/Chlorobi group	5	SAMN02941920	PRJNA256261	GCA_000971575.2	Chromosome	2.84841
Flavobacterium psychrophilum	Bacteria;FCB group;Bacteroidetes/Chlorobi group	MH1	SAMN02941921	PRJNA256262	GCA_000971605.2	Chromosome	2.8479
Flavobacterium psychrophilum	Bacteria;FCB group;Bacteroidetes/Chlorobi group	PG2	SAMN02941922	PRJNA256263	GCA_000971645.2	Chromosome	2.85073
Flavobacterium psychrophilum	Bacteria;FCB group;Bacteroidetes/Chlorobi group	VQ50	SAMN02941923	PRJNA256264	GCA_000971685.2	Chromosome	2.80687
Flavobacterium psychrophilum	Bacteria;FCB group;Bacteroidetes/Chlorobi group	3	SAMN02941918	PRJNA256259	GCA_000971735.2	Chromosome	2.8055
Flavobacterium psychrophilum	Bacteria;FCB group;Bacteroidetes/Chlorobi group	V1-20	SAMN02933927	PRJNA254198	GCA_003433315.1	Chromosome	2.69963
Flavobacterium psychrophilum	Bacteria;FCB group;Bacteroidetes/Chlorobi group	V2-20	SAMN02900745	PRJNA254199	GCA_003433335.1	Chromosome	2.69254
Flavobacterium psychrophilum	Bacteria;FCB group;Bacteroidetes/Chlorobi group	V4-28	SAMN02900763	PRJNA254204	GCA_003433355.1	Chromosome	2.69739
Formosa agariphila KMM 3901	Bacteria;FCB group;Bacteroidetes/Chlorobi group	type strain: KMM 3901	SAMEA3139019	PRJEB3965	GCA_000723205.1	Chromosome	4.22835
Formosa sp. Hel1_31_208	Bacteria;FCB group;Bacteroidetes/Chlorobi group	Hel1_31_208	SAMN04515667	PRJEB16413	GCA_900104785.1	Chromosome	3.09877
Francisella tularensis	Bacteria;Proteobacteria;Gammaproteobacteria	T01	SAMN03799293	PRJNA288396	GCA_001412545.1	Chromosome	1.89968
Francisella tularensis	Bacteria;Proteobacteria;Gammaproteobacteria	Schu4 F. tul Mut-127	SAMN04378279	PRJNA307317	GCA_001936015.1	Chromosome	1.87793
Francisella tularensis subsp. holarctica	Bacteria;Proteobacteria;Gammaproteobacteria	OR96-0246	SAMN03486587	PRJNA281242	GCA_001044315.2	Chromosome	1.89415
Francisella tularensis subsp. holarctica	Bacteria;Proteobacteria;Gammaproteobacteria	Fth-Must	SAMN08011029	PRJNA417909	GCA_003612815.1	Chromosome	1.89595
Francisella tularensis subsp. tularensis	Bacteria;Proteobacteria;Gammaproteobacteria	Scherm	SAMN02769658	PRJNA240118	GCA_000833555.1	Chromosome	1.89102
Frankia sp. QA3	Bacteria;Terrabacteria group;Actinobacteria	QA3	SAMN02256510	PRJNA63325	GCA_000262465.1	Chromosome	7.59085
Frankineae bacterium MT45	Bacteria;Terrabacteria group;Actinobacteria	MT45	SAMN05444157	PRJEB15986	GCA_900100325.1	Chromosome	4.2287
Fremyella diplosiphon NIES-3275	Bacteria;Terrabacteria group;Cyanobacteria/Melainabacteria group	NIES-3275	SAMD00079813	PRJDB5665	GCA_002368275.1	Chromosome	10.1266
Fretibacterium fastidiosum	Bacteria;Synergistetes;Synergistia	SGP1	SAMEA3138377	PRJNA45959	GCA_000210715.1	Chromosome	2.72834
Friedmanniella luteola	Bacteria;Terrabacteria group;Actinobacteria	DSM 21741	SAMN04488543	PRJEB16394	GCA_900105065.1	Chromosome	4.71761
Friedmanniella sagamiharensis	Bacteria;Terrabacteria group;Actinobacteria	DSM 21743	SAMN04488544	PRJEB16465	GCA_900105785.1	Chromosome	4.40529
Fusobacterium nucleatum subsp. animalis 21_1A	Bacteria;Fusobacteria;Fusobacteriia	21_1A	SAMN02463708	PRJNA32475	GCA_000218645.2	Chromosome	2.15401
Fusobacterium nucleatum subsp. polymorphum	Bacteria;Fusobacteria;Fusobacteriia	ChDC F319	SAMN03263146	PRJNA270139	GCA_001455125.1	Chromosome	2.48149
Fusobacterium nucleatum subsp. polymorphum	Bacteria;Fusobacteria;Fusobacteriia	KCOM 1260 (=ChDC F218)	SAMN07125686	PRJNA386717	GCA_002202115.1	Chromosome	2.63577
Fusobacterium nucleatum subsp. polymorphum ATCC 10953	Bacteria;Fusobacteria;Fusobacteriia	ATCC 10953	SAMN02469324	PRJNA17261	GCA_000153625.1	Chromosome	2.44163
Fusobacterium sp. oral taxon 203	Bacteria;Fusobacteria;Fusobacteriia	W7671	SAMN03897723	PRJNA282954	GCA_002243405.1	Chromosome	2.12695
Gardnerella vaginalis	Bacteria;Terrabacteria group;Actinobacteria	DSM 4944	SAMN04488545	PRJEB16365	GCA_900105405.1	Chromosome	1.68441
Geobacillus thermoleovorans	Bacteria;Terrabacteria group;Firmicutes	SGAir0734	SAMN08222721	PRJNA388547	GCA_003182675.2	Chromosome	3.69146
Geobacter sp. DSM 9736	Bacteria;Proteobacteria;delta/epsilon subdivisions	DSM 9736	SAMN06269301	PRJEB21363	GCA_900187405.1	Chromosome	3.95778
Geobacter sulfurreducens	Bacteria;Proteobacteria;delta/epsilon subdivisions	AM-1	SAMN03268940	PRJNA270810	GCA_000961035.1	Chromosome	4.56614
Gilliamella apicola	Bacteria;Proteobacteria;Gammaproteobacteria	wkB7	SAMN05179591	PRJNA323464	GCA_001693435.1	Chromosome	2.90164
Gillisia sp. Hel1_33_143	Bacteria;FCB group;Bacteroidetes/Chlorobi group	Hel1_33_143	SAMN04487764	PRJEB16403	GCA_900104765.1	Chromosome	3.47606
Gilvibacter sp. SZ-19	Bacteria;FCB group;Bacteroidetes/Chlorobi group	SZ-19	SAMN06133352	PRJNA357132	GCA_002163875.1	Chromosome	3.10021
Gloeomargarita lithophora Alchichica-D10	Bacteria;Terrabacteria group;Cyanobacteria/Melainabacteria group	D10	SAMN05853575	PRJNA348305	GCA_001870225.1	Chromosome	3.04928
Gordonia sp. 1D	Bacteria;Terrabacteria group;Actinobacteria	1D	SAMN07629044	PRJNA406861	GCA_002327125.1	Chromosome	5.15162
Gordonibacter pamelaeae 7-10-1-b	Bacteria;Terrabacteria group;Actinobacteria	7-10-1-bT	SAMEA3138362	PRJNA39175	GCA_000210055.1	Chromosome	3.60802
Gramella sp. MAR_2010_102	Bacteria;FCB group;Bacteroidetes/Chlorobi group	Mar_2010_102	SAMN04488552	PRJEB16425	GCA_900105035.1	Chromosome	3.54518
Gramella sp. MAR_2010_147	Bacteria;FCB group;Bacteroidetes/Chlorobi group	MAR_2010_147	SAMN04488553	PRJEB16428	GCA_900105135.1	Chromosome	3.15858
Haemophilus ducreyi	Bacteria;Proteobacteria;Gammaproteobacteria	NZS1	SAMN03271817	PRJNA270894	GCA_001043155.1	Chromosome	1.63156
Haemophilus ducreyi	Bacteria;Proteobacteria;Gammaproteobacteria	NZS2	SAMN03271818	PRJNA270894	GCA_001043195.1	Chromosome	1.6516
Haemophilus ducreyi	Bacteria;Proteobacteria;Gammaproteobacteria	NZS3	SAMN03271819	PRJNA270894	GCA_001043235.1	Chromosome	1.65268
Haemophilus ducreyi	Bacteria;Proteobacteria;Gammaproteobacteria	NZS4	SAMN03271820	PRJNA270894	GCA_001043275.1	Chromosome	1.63525
Haemophilus ducreyi	Bacteria;Proteobacteria;Gammaproteobacteria	82-029362	SAMN03271822	PRJNA270894	GCA_001043315.1	Chromosome	1.66815
Haemophilus ducreyi	Bacteria;Proteobacteria;Gammaproteobacteria	6644	SAMN03271823	PRJNA270894	GCA_001043335.1	Chromosome	1.76652
Haemophilus ducreyi	Bacteria;Proteobacteria;Gammaproteobacteria	HD183	SAMN03271824	PRJNA270894	GCA_001043355.1	Chromosome	1.70256
Haemophilus ducreyi	Bacteria;Proteobacteria;Gammaproteobacteria	HMC46	SAMN03271825	PRJNA270894	GCA_001043375.1	Chromosome	1.66195
Haemophilus ducreyi	Bacteria;Proteobacteria;Gammaproteobacteria	HMC56	SAMN03271826	PRJNA270894	GCA_001043395.1	Chromosome	1.62487
Haemophilus ducreyi	Bacteria;Proteobacteria;Gammaproteobacteria	NZV1	SAMN03271821	PRJNA270894	GCA_001043415.1	Chromosome	1.59294
Haemophilus ducreyi	Bacteria;Proteobacteria;Gammaproteobacteria	33921	SAMN03271827	PRJNA270894	GCA_001043435.1	Chromosome	1.62555
Haemophilus ducreyi	Bacteria;Proteobacteria;Gammaproteobacteria	CIP542	SAMN03271828	PRJNA270894	GCA_001043455.1	Chromosome	1.55775
Haemophilus ducreyi	Bacteria;Proteobacteria;Gammaproteobacteria	DMC64	SAMN03271829	PRJNA270894	GCA_001043475.1	Chromosome	1.5966
Haemophilus ducreyi	Bacteria;Proteobacteria;Gammaproteobacteria	DMC111	SAMN03271830	PRJNA270894	GCA_001043495.1	Chromosome	1.5741
Haemophilus influenzae	Bacteria;Proteobacteria;Gammaproteobacteria	P602-8883	SAMN07421879	PRJNA282520	GCA_003691635.1	Chromosome	1.84335
Haemophilus influenzae	Bacteria;Proteobacteria;Gammaproteobacteria	P657-8759	SAMN07421933	PRJNA282520	GCA_003691655.1	Chromosome	1.8494
Haloferax mediterranei ATCC 33500	Archaea;Euryarchaeota;Halobacteria	ATCC 33500	SAMN02724739	PRJNA238908	GCA_000685635.1	Chromosome	3.9067
Halomonas sp. A3H3	Bacteria;Proteobacteria;Gammaproteobacteria	A3H3	SAMEA3146254	PRJEB4184	GCA_000982975.1	Chromosome	5.64388
Halomonas sp. hl-4	Bacteria;Proteobacteria;Gammaproteobacteria	HL-4	SAMN04488142	PRJEB22442	GCA_900215475.1	Chromosome	4.23868
Halomonas sp. HL-93	Bacteria;Proteobacteria;Gammaproteobacteria	HL-93	SAMN04488143	PRJEB13869	GCA_900086985.1	Chromosome	4.14454
Halomonas sp. JS92-SW72	Bacteria;Proteobacteria;Gammaproteobacteria	JS92-SW72	SAMN09930477	PRJNA488344	GCA_003547075.1	Chromosome	4.06287
Halomonas sp. N3-2A	Bacteria;Proteobacteria;Gammaproteobacteria	N3-2A	SAMN07256639	PRJNA391029	GCA_002216165.1	Chromosome	4.72383
Halomonas subglaciescola	Bacteria;Proteobacteria;Gammaproteobacteria	ACAM 12	SAMN05878437	PRJEB18399	GCA_900142895.1	Chromosome	3.1102
Halorhodospira halochloris str. A	Bacteria;Proteobacteria;Gammaproteobacteria	A	SAMN02644663	PRJNA210423	GCA_000583815.1	Chromosome	3.46013
Helicobacter bizzozeronii CIII-1	Bacteria;Proteobacteria;delta/epsilon subdivisions	CIII-1	SAMEA2272649	PRJEA65019	GCA_000237285.1	Chromosome	1.80753
Helicobacter canadensis MIT 98-5491	Bacteria;Proteobacteria;delta/epsilon subdivisions	MIT 98-5491	SAMN00004577	PRJNA30719	GCA_000162575.1	Chromosome	1.62384
Helicobacter cinaedi	Bacteria;Proteobacteria;delta/epsilon subdivisions	gHKSHhc_BC_20160917	SAMN08619389	PRJNA436201	GCA_003130625.1	Chromosome	1.99591
Helicobacter heilmannii ASB1.4	Bacteria;Proteobacteria;delta/epsilon subdivisions	type strain:ASB1.4	SAMEA2272416	PRJEB367	GCA_000319205.1	Chromosome	1.8046
Helicobacter pylori	Bacteria;Proteobacteria;delta/epsilon subdivisions	MKM5	SAMD00042488	PRJDB4296	GCA_002357315.1	Chromosome	1.61556
Helicobacter pylori	Bacteria;Proteobacteria;delta/epsilon subdivisions	F28	SAMD00042472	PRJDB4296	GCA_002357335.1	Chromosome	1.62315
Helicobacter pylori	Bacteria;Proteobacteria;delta/epsilon subdivisions	F38	SAMD00042473	PRJDB4296	GCA_002357355.1	Chromosome	1.63295
Helicobacter pylori	Bacteria;Proteobacteria;delta/epsilon subdivisions	F63	SAMD00042476	PRJDB4296	GCA_002357375.1	Chromosome	1.59841
Helicobacter pylori	Bacteria;Proteobacteria;delta/epsilon subdivisions	F51	SAMD00042474	PRJDB4296	GCA_002357395.1	Chromosome	1.58587
Helicobacter pylori	Bacteria;Proteobacteria;delta/epsilon subdivisions	F78	SAMD00042481	PRJDB4296	GCA_002357415.1	Chromosome	1.65696
Helicobacter pylori	Bacteria;Proteobacteria;delta/epsilon subdivisions	F13	SAMD00042462	PRJDB4296	GCA_002357435.1	Chromosome	1.5919
Helicobacter pylori	Bacteria;Proteobacteria;delta/epsilon subdivisions	F17	SAMD00042463	PRJDB4296	GCA_002357455.1	Chromosome	1.57144
Helicobacter pylori	Bacteria;Proteobacteria;delta/epsilon subdivisions	F18	SAMD00042464	PRJDB4296	GCA_002357475.1	Chromosome	1.60791
Helicobacter pylori	Bacteria;Proteobacteria;delta/epsilon subdivisions	F209	SAMD00042466	PRJDB4296	GCA_002357495.1	Chromosome	1.5824
Helicobacter pylori	Bacteria;Proteobacteria;delta/epsilon subdivisions	F20	SAMD00042465	PRJDB4296	GCA_002357515.1	Chromosome	1.57874
Helicobacter pylori	Bacteria;Proteobacteria;delta/epsilon subdivisions	F210	SAMD00042468	PRJDB4296	GCA_002357535.1	Chromosome	1.63431
Helicobacter pylori	Bacteria;Proteobacteria;delta/epsilon subdivisions	F211	SAMD00042469	PRJDB4296	GCA_002357555.1	Chromosome	1.58564
Helicobacter pylori	Bacteria;Proteobacteria;delta/epsilon subdivisions	F21	SAMD00042467	PRJDB4296	GCA_002357575.1	Chromosome	1.56683
Helicobacter pylori	Bacteria;Proteobacteria;delta/epsilon subdivisions	F23	SAMD00042470	PRJDB4296	GCA_002357595.1	Chromosome	1.5587
Helicobacter pylori	Bacteria;Proteobacteria;delta/epsilon subdivisions	F24	SAMD00042471	PRJDB4296	GCA_002357615.1	Chromosome	1.57027
Helicobacter pylori	Bacteria;Proteobacteria;delta/epsilon subdivisions	F55	SAMD00042475	PRJDB4296	GCA_002357635.1	Chromosome	1.62315
Helicobacter pylori	Bacteria;Proteobacteria;delta/epsilon subdivisions	F67	SAMD00042477	PRJDB4296	GCA_002357655.1	Chromosome	1.58758
Helicobacter pylori	Bacteria;Proteobacteria;delta/epsilon subdivisions	F70	SAMD00042478	PRJDB4296	GCA_002357675.1	Chromosome	1.63163
Helicobacter pylori	Bacteria;Proteobacteria;delta/epsilon subdivisions	F72	SAMD00042479	PRJDB4296	GCA_002357695.1	Chromosome	1.62576
Helicobacter pylori	Bacteria;Proteobacteria;delta/epsilon subdivisions	F75	SAMD00042480	PRJDB4296	GCA_002357715.1	Chromosome	1.62713
Helicobacter pylori	Bacteria;Proteobacteria;delta/epsilon subdivisions	F90	SAMD00042482	PRJDB4296	GCA_002357735.1	Chromosome	1.58812
Helicobacter pylori	Bacteria;Proteobacteria;delta/epsilon subdivisions	F94	SAMD00042483	PRJDB4296	GCA_002357755.1	Chromosome	1.56617
Helicobacter pylori	Bacteria;Proteobacteria;delta/epsilon subdivisions	MKF10	SAMD00042484	PRJDB4296	GCA_002357775.1	Chromosome	1.61776
Helicobacter pylori	Bacteria;Proteobacteria;delta/epsilon subdivisions	MKF3	SAMD00042485	PRJDB4296	GCA_002357795.1	Chromosome	1.60278
Helicobacter pylori	Bacteria;Proteobacteria;delta/epsilon subdivisions	MKF8	SAMD00042486	PRJDB4296	GCA_002357815.1	Chromosome	1.59299
Helicobacter pylori	Bacteria;Proteobacteria;delta/epsilon subdivisions	MKM1	SAMD00042487	PRJDB4296	GCA_002357835.1	Chromosome	1.56787
Helicobacter pylori	Bacteria;Proteobacteria;delta/epsilon subdivisions	MKM6	SAMD00042489	PRJDB4296	GCA_002357855.1	Chromosome	1.57712
Helicobacter pylori	Bacteria;Proteobacteria;delta/epsilon subdivisions	B128_2	SAMN06216065	PRJNA362878	GCA_002952175.1	Chromosome	1.67414
Helicobacter pylori	Bacteria;Proteobacteria;delta/epsilon subdivisions	B128_3	SAMN06216066	PRJNA362878	GCA_002952195.1	Chromosome	1.67407
Helicobacter pylori	Bacteria;Proteobacteria;delta/epsilon subdivisions	7.13_3	SAMN06216069	PRJNA362878	GCA_002952235.1	Chromosome	1.67435
Helicobacter pylori	Bacteria;Proteobacteria;delta/epsilon subdivisions	7.13_2	SAMN06216068	PRJNA362878	GCA_002952255.1	Chromosome	1.67421
Helicobacter pylori	Bacteria;Proteobacteria;delta/epsilon subdivisions	7.13_1	SAMN06216067	PRJNA362878	GCA_002952275.1	Chromosome	1.67412
Helicobacter pylori	Bacteria;Proteobacteria;delta/epsilon subdivisions	7.13_D2a	SAMN06216082	PRJNA362878	GCA_002952395.1	Chromosome	1.674
Helicobacter pylori	Bacteria;Proteobacteria;delta/epsilon subdivisions	7.13_D2b	SAMN06216083	PRJNA362878	GCA_002952415.1	Chromosome	1.674
Helicobacter pylori	Bacteria;Proteobacteria;delta/epsilon subdivisions	7.13_D2c	SAMN06216084	PRJNA362878	GCA_002952435.1	Chromosome	1.674
Helicobacter pylori	Bacteria;Proteobacteria;delta/epsilon subdivisions	Hp_TH2099	SAMN08328770	PRJNA429063	GCA_003711165.1	Chromosome	1.6674
Helicobacter saguini	Bacteria;Proteobacteria;delta/epsilon subdivisions	15-1458 (F3)	SAMN08916484	PRJNA449717	GCA_003546685.1	Chromosome	2.77048
Helicobacter saguini	Bacteria;Proteobacteria;delta/epsilon subdivisions	97-6194-5 (F0)	SAMN08916482	PRJNA449717	GCA_003546705.1	Chromosome	2.75517
Helicobacter saguini	Bacteria;Proteobacteria;delta/epsilon subdivisions	16-048 (F4)	SAMN08916485	PRJNA449717	GCA_003546725.1	Chromosome	2.7628
Helicobacter saguini	Bacteria;Proteobacteria;delta/epsilon subdivisions	15-1416 (F2)	SAMN08916483	PRJNA449717	GCA_003546745.1	Chromosome	2.7761
Hoeflea phototrophica DFL-43	Bacteria;Proteobacteria;Alphaproteobacteria	DFL-43	SAMN02436119	PRJNA19311	GCA_000154705.2	Chromosome	4.46847
Hyphomonas sp. CACIAM 19H1	Bacteria;Proteobacteria;Alphaproteobacteria	CACIAM 19H1	SAMN05359831	PRJNA327831	GCA_003325995.1	Chromosome	4.08075
Idiomarinaceae bacterium HL-53	Bacteria;Proteobacteria;Gammaproteobacteria	HL-53	SAMN02745934	PRJEB11399	GCA_001458075.1	Chromosome	2.74012
Jatrophihabitans sp. GAS493	Bacteria;Terrabacteria group;Actinobacteria	GAS493	SAMN05892883	PRJEB22454	GCA_900230215.1	Chromosome	4.88002
Jeotgalicoccus saudimassiliensis	Bacteria;Terrabacteria group;Firmicutes	13MG44_air	SAMEA2659318	PRJEB5506	GCA_000756715.2	Chromosome	2.19106
Jiangella alkaliphila	Bacteria;Terrabacteria group;Actinobacteria	DSM 45079	SAMN04488563	PRJEB16466	GCA_900105925.1	Chromosome	7.7166
Jiangella sp. DSM 45060	Bacteria;Terrabacteria group;Actinobacteria	DSM 45060	SAMN04515669	PRJEB16432	GCA_900105175.1	Chromosome	7.48606
Jonquetella anthropi DSM 22815	Bacteria;Synergistetes;Synergistia	DSM 22815	SAMN02261412	PRJNA63635	GCA_000237805.1	Chromosome	1.67593
Klebsiella aerogenes	Bacteria;Proteobacteria;Gammaproteobacteria	E20	SAMN08474658	PRJNA433314	GCA_002946615.1	Chromosome	3.80269
Klebsiella michiganensis	Bacteria;Proteobacteria;Gammaproteobacteria	AACKY	SAMN09296203	PRJNA474242	GCA_003205795.1	Chromosome	5.53772
Klebsiella pneumoniae	Bacteria;Proteobacteria;Gammaproteobacteria	yzusk-4	SAMN03274783	PRJNA271515	GCA_001006265.1	Chromosome	5.08107
Klebsiella pneumoniae	Bacteria;Proteobacteria;Gammaproteobacteria	U25	SAMN03780451	PRJNA288422	GCA_001463165.1	Chromosome	5.49187
Klebsiella pneumoniae	Bacteria;Proteobacteria;Gammaproteobacteria	704SK6	SAMN07260304	PRJNA391268	GCA_002211665.1	Chromosome	5.74513
Klebsiella pneumoniae	Bacteria;Proteobacteria;Gammaproteobacteria	FDAARGOS_445	SAMN07312489	PRJNA231221	GCA_002386225.2	Chromosome	5.61416
Klebsiella pneumoniae	Bacteria;Proteobacteria;Gammaproteobacteria	FDAARGOS_440	SAMN07312484	PRJNA231221	GCA_002635725.1	Chromosome	5.60674
Klebsiella pneumoniae	Bacteria;Proteobacteria;Gammaproteobacteria	FDAARGOS_436	SAMN07312480	PRJNA231221	GCA_002636095.1	Chromosome	5.6259
Klebsiella pneumoniae	Bacteria;Proteobacteria;Gammaproteobacteria	FDAARGOS_447	SAMN07312491	PRJNA231221	GCA_002636215.1	Chromosome	5.78997
Klebsiella pneumoniae	Bacteria;Proteobacteria;Gammaproteobacteria	FDAARGOS_442	SAMN07312486	PRJNA231221	GCA_002636375.1	Chromosome	5.72772
Klebsiella pneumoniae	Bacteria;Proteobacteria;Gammaproteobacteria	FDAARGOS_443	SAMN07312487	PRJNA231221	GCA_002636515.1	Chromosome	5.95158
Klebsiella pneumoniae	Bacteria;Proteobacteria;Gammaproteobacteria	DT1	SAMN06200227	PRJNA360074	GCA_002850335.1	Chromosome	5.23734
Klebsiella pneumoniae	Bacteria;Proteobacteria;Gammaproteobacteria	DT12	SAMN06200239	PRJNA360074	GCA_002850355.1	Chromosome	5.28174
Klebsiella pneumoniae	Bacteria;Proteobacteria;Gammaproteobacteria	LS356	SAMN08281236	PRJNA428155	GCA_002870865.1	Chromosome	5.64922
Klebsiella pneumoniae	Bacteria;Proteobacteria;Gammaproteobacteria	LS357	SAMN08281238	PRJNA428157	GCA_002870885.1	Chromosome	5.62475
Klebsiella pneumoniae	Bacteria;Proteobacteria;Gammaproteobacteria	HS09565	SAMN08281172	PRJNA428136	GCA_002870905.1	Chromosome	5.58464
Klebsiella pneumoniae	Bacteria;Proteobacteria;Gammaproteobacteria	HS102438	SAMN08281171	PRJNA428135	GCA_002870925.1	Chromosome	5.81747
Klebsiella pneumoniae	Bacteria;Proteobacteria;Gammaproteobacteria	LS355	SAMN08281242	PRJNA428161	GCA_002870945.1	Chromosome	5.54084
Klebsiella pneumoniae	Bacteria;Proteobacteria;Gammaproteobacteria	LS358	SAMN08281239	PRJNA428158	GCA_002870985.1	Chromosome	5.06189
Klebsiella pneumoniae	Bacteria;Proteobacteria;Gammaproteobacteria	LS359	SAMN08281240	PRJNA428159	GCA_002871025.1	Chromosome	4.76652
Klebsiella pneumoniae	Bacteria;Proteobacteria;Gammaproteobacteria	Kp81	SAMN08298849	PRJNA428749	GCA_002887435.1	Chromosome	5.31413
Klebsiella pneumoniae	Bacteria;Proteobacteria;Gammaproteobacteria	Kp589	SAMN08904739	PRJNA449447	GCA_003056445.1	Chromosome	5.77857
Klebsiella pneumoniae	Bacteria;Proteobacteria;Gammaproteobacteria	NCTC 418	SAMN08918337	PRJNA449808	GCA_003076915.1	Chromosome	5.47598
Klebsiella pneumoniae	Bacteria;Proteobacteria;Gammaproteobacteria	L201	SAMN08932688	PRJNA449865	GCA_003111805.1	Chromosome	5.46403
Klebsiella pneumoniae	Bacteria;Proteobacteria;Gammaproteobacteria	L491	SAMN08932690	PRJNA449865	GCA_003111885.1	Chromosome	5.95824
Klebsiella pneumoniae	Bacteria;Proteobacteria;Gammaproteobacteria	L388	SAMN08932689	PRJNA449865	GCA_003112125.1	Chromosome	5.94539
Klebsiella pneumoniae	Bacteria;Proteobacteria;Gammaproteobacteria	CCUG 70747	SAMN07602916	PRJNA401330	GCA_003194325.1	Chromosome	5.56192
Klebsiella pneumoniae	Bacteria;Proteobacteria;Gammaproteobacteria	JNM10C3	SAMN09604068	PRJNA479760	GCA_003368365.1	Chromosome	5.60536
Klebsiella pneumoniae	Bacteria;Proteobacteria;Gammaproteobacteria	675920	SAMN10233854	PRJNA495896	GCA_003703775.1	Chromosome	5.48455
Klebsiella pneumoniae	Bacteria;Proteobacteria;Gammaproteobacteria	KPN1343	SAMN10332766	PRJNA498720	GCA_003815075.1	Chromosome	5.27659
Klebsiella pneumoniae	Bacteria;Proteobacteria;Gammaproteobacteria	KPN1344	SAMN10332767	PRJNA498720	GCA_003815095.1	Chromosome	5.34396
Klebsiella pneumoniae	Bacteria;Proteobacteria;Gammaproteobacteria	TOP52_1721_U1	SAMN09928108	PRJNA488268	GCA_003957455.1	Chromosome	5.46744
Klebsiella pneumoniae	Bacteria;Proteobacteria;Gammaproteobacteria	T4	SAMN10584374	PRJNA509538	GCA_003963495.1	Chromosome	5.38594
Klebsiella pneumoniae	Bacteria;Proteobacteria;Gammaproteobacteria	207M1D0-sc-2013-04-03T11:21:06Z-1606409	SAMEA1920840	PRJEB12753	GCA_900069965.1	Chromosome	5.87029
Klebsiella pneumoniae RYC492	Bacteria;Proteobacteria;Gammaproteobacteria	RYC492	SAMN02471363	PRJNA179092	GCA_000346145.1	Chromosome	5.38378
Klebsiella pneumoniae subsp. pneumoniae	Bacteria;Proteobacteria;Gammaproteobacteria	ST2017:950142398	SAMN04011439	PRJNA287968	GCA_001316945.3	Chromosome	5.95392
Klebsiella pneumoniae subsp. pneumoniae	Bacteria;Proteobacteria;Gammaproteobacteria	KPN_KPC_HUG_07	SAMN06335643	PRJNA324148	GCA_002007665.1	Chromosome	5.8044
Klebsiella pneumoniae subsp. pneumoniae	Bacteria;Proteobacteria;Gammaproteobacteria	JNM8C2	SAMN09604002	PRJNA479753	GCA_003368345.1	Chromosome	6.07839
Klebsiella pneumoniae subsp. rhinoscleromatis SB3432	Bacteria;Proteobacteria;Gammaproteobacteria	SB3432	SAMEA3283109	PRJNA50357	GCA_000967845.1	Chromosome	5.38445
Komagataeibacter hansenii ATCC 23769	Bacteria;Proteobacteria;Alphaproteobacteria	ATCC 23769	SAMN02471114	PRJNA43711	GCA_000164395.1	Chromosome	3.63666
Komagataeibacter rhaeticus	Bacteria;Proteobacteria;Alphaproteobacteria	iGEM	SAMEA3554188	PRJEB10933	GCA_900086575.1	Chromosome	3.86735
Komagataeibacter xylinus	Bacteria;Proteobacteria;Alphaproteobacteria	DSM 2325	SAMN08156970	PRJNA421815	GCA_004006375.1	Chromosome	3.72779
Kosakonia cowanii	Bacteria;Proteobacteria;Gammaproteobacteria	Esp_Z	SAMN05525567	PRJNA338173	GCA_002250015.1	Chromosome	5.07798
Kosakonia oryzae	Bacteria;Proteobacteria;Gammaproteobacteria	D4	SAMN05216168	PRJEB19719	GCA_900168185.1	Chromosome	5.53243
Lactobacillus amylovorus GRL 1112	Bacteria;Terrabacteria group;Firmicutes	GRL 1112	SAMN02603306	PRJNA42073	GCA_000182855.2	Chromosome	2.12667
Lactobacillus brevis	Bacteria;Terrabacteria group;Firmicutes	CD0817	SAMN10220855	PRJNA495163	GCA_003666485.1	Chromosome	3.09707
Lactobacillus brevis BSO 464	Bacteria;Terrabacteria group;Firmicutes	BSO 464	SAMN03273225	PRJNA203088	GCA_000807975.1	Chromosome	2.7232
Lactobacillus crispatus ST1	Bacteria;Terrabacteria group;Firmicutes	ST1	SAMEA2272191	PRJEA46813	GCA_000091765.1	Chromosome	2.04316
Lactobacillus curvatus	Bacteria;Terrabacteria group;Firmicutes	FLEC03	SAMEA103975583	PRJEB20186	GCA_900178545.1	Chromosome	1.90168
Lactobacillus delbrueckii subsp. delbrueckii DSM 20074 = JCM 1012	Bacteria;Terrabacteria group;Firmicutes	DSM 20074	SAMN06046523	PRJNA354490	GCA_001908495.1	Chromosome	1.95372
Lactobacillus farciminis	Bacteria;Terrabacteria group;Firmicutes	CNCM-I-3699-S	SAMN03703113	PRJNA284512	GCA_001046795.1	Chromosome	2.46532
Lactobacillus farciminis	Bacteria;Terrabacteria group;Firmicutes	CNCM-I-3699-R	SAMN03703094	PRJNA284511	GCA_001188635.1	Chromosome	2.43058
Lactobacillus fermentum	Bacteria;Terrabacteria group;Firmicutes	LfQi6	SAMN03372370	PRJNA276297	GCA_000966835.2	Chromosome	2.09851
Lactobacillus fermentum	Bacteria;Terrabacteria group;Firmicutes	Jul-47	SAMN05893390	PRJNA347617	GCA_001854105.1	Chromosome	2.09869
Lactobacillus fermentum	Bacteria;Terrabacteria group;Firmicutes	VRI-003	SAMN06546707	PRJNA378457	GCA_002072085.1	Chromosome	1.9493
Lactobacillus fuchuensis	Bacteria;Terrabacteria group;Firmicutes	MFPC41A2801	SAMEA104233140	PRJEB21913	GCA_900258455.1	Chromosome	2.04529
Lactobacillus jensenii JV-V16	Bacteria;Terrabacteria group;Firmicutes	JV-V16	SAMN00001502	PRJNA31493	GCA_000159335.1	Chromosome	1.60463
Lactobacillus paraplantarum	Bacteria;Terrabacteria group;Firmicutes	AS-7	SAMN08794384	PRJNA445630	GCA_003045685.1	Chromosome	3.00744
Lactobacillus pentosus KCA1	Bacteria;Terrabacteria group;Firmicutes	KCA1	SAMN02469614	PRJNA81575	GCA_000271445.1	Chromosome	3.42632
Lactobacillus plantarum	Bacteria;Terrabacteria group;Firmicutes	AS-10	SAMN08794387	PRJNA445630	GCA_003045645.1	Chromosome	3.02297
Lactobacillus plantarum	Bacteria;Terrabacteria group;Firmicutes	AS-8	SAMN08794385	PRJNA445630	GCA_003045665.1	Chromosome	3.1539
Lactobacillus plantarum	Bacteria;Terrabacteria group;Firmicutes	AS-9	SAMN08794386	PRJNA445630	GCA_003045705.1	Chromosome	3.0928
Lactobacillus plantarum	Bacteria;Terrabacteria group;Firmicutes	AS-6	SAMN08794383	PRJNA445630	GCA_003045725.1	Chromosome	3.05683
Lactobacillus plantarum CMPG5300	Bacteria;Terrabacteria group;Firmicutes	CMPG5300	SAMN03083641	PRJNA193572	GCA_000762955.1	Chromosome	3.50783
Lactobacillus rhamnosus	Bacteria;Terrabacteria group;Firmicutes	ASCC 290	SAMN04530063	PRJNA314166	GCA_001590655.1	Chromosome	2.90389
Lactobacillus rhamnosus	Bacteria;Terrabacteria group;Firmicutes	WQ2	SAMN06479972	PRJNA378121	GCA_002025085.1	Chromosome	2.96074
Lactobacillus sakei	Bacteria;Terrabacteria group;Firmicutes	Probio65	SAMN06718010	PRJNA382621	GCA_002105575.1	Chromosome	2.07996
Lactobacillus sakei	Bacteria;Terrabacteria group;Firmicutes	WiKim0073	SAMN08142167	PRJNA421389	GCA_003288215.1	Chromosome	2.03992
Lactobacillus sakei	Bacteria;Terrabacteria group;Firmicutes	J156	SAMEA104285109	PRJEB22332	GCA_900215765.1	Chromosome	1.88044
Lactobacillus sakei	Bacteria;Terrabacteria group;Firmicutes	J160x1	SAMEA104285103	PRJEB22333	GCA_900215775.1	Chromosome	1.89689
Lactobacillus sakei	Bacteria;Terrabacteria group;Firmicutes	J18	SAMEA104285110	PRJEB22331	GCA_900215905.1	Chromosome	1.82475
Lactobacillus sakei	Bacteria;Terrabacteria group;Firmicutes	J112	SAMEA104285102	PRJEB22330	GCA_900216205.1	Chromosome	1.97762
Lactobacillus salivarius	Bacteria;Terrabacteria group;Firmicutes	BCRC 12574	SAMN07792363	PRJNA414523	GCA_002735985.1	Chromosome	2.04969
Lactobacillus salivarius	Bacteria;Terrabacteria group;Firmicutes	BCRC 14759	SAMN07807134	PRJNA414675	GCA_002736025.1	Chromosome	2.11761
Lactococcus lactis subsp. cremoris IBB477	Bacteria;Terrabacteria group;Firmicutes	IBB477	SAMN02585714	PRJNA235170	GCA_001856165.1	Chromosome	2.85035
Lactococcus piscium	Bacteria;Terrabacteria group;Firmicutes	CNCM I-4031	SAMEA4356845	PRJEB11218	GCA_900094145.1	Chromosome	2.25707
Lactococcus piscium	Bacteria;Terrabacteria group;Firmicutes	CMTALT02	SAMEA104233132	PRJEB21910	GCA_900258445.1	Chromosome	2.22362
Legionella anisa	Bacteria;Proteobacteria;Gammaproteobacteria	UMCG_3A	SAMN09241230	PRJNA472696	GCA_003176875.1	Chromosome	4.36228
Leifsonia sp. 157MF	Bacteria;Terrabacteria group;Actinobacteria	157MF	SAMN04515683	PRJEB15999	GCA_900100405.1	Chromosome	4.14165
Leifsonia sp. 197AMF	Bacteria;Terrabacteria group;Actinobacteria	197AMF	SAMN04515690	PRJEB15927	GCA_900099795.1	Chromosome	4.14128
Leifsonia sp. 21MFCrub1.1	Bacteria;Terrabacteria group;Actinobacteria	21MFCrub1.1	SAMN04515680	PRJEB16667	GCA_900107895.1	Chromosome	3.93788
Leifsonia sp. 466MF	Bacteria;Terrabacteria group;Actinobacteria	466MF	SAMN04515684	PRJEB15985	GCA_900100265.1	Chromosome	4.14145
Leifsonia sp. 467MF	Bacteria;Terrabacteria group;Actinobacteria	467MF	SAMN04515685	PRJEB16907	GCA_900110095.1	Chromosome	4.14151
Leifsonia sp. 509MF	Bacteria;Terrabacteria group;Actinobacteria	509MF	SAMN04515686	PRJEB16236	GCA_900103945.1	Chromosome	4.14149
Leifsonia sp. 98AMF	Bacteria;Terrabacteria group;Actinobacteria	98AMF	SAMN04515691	PRJEB17453	GCA_900114505.1	Chromosome	4.14123
Leptospira borgpetersenii serovar Hardjo	Bacteria;Spirochaetes;Spirochaetia	BK-30	SAMN04102097	PRJNA296679	GCA_001618445.1	Chromosome	3.94707
Leptospira borgpetersenii serovar Hardjo	Bacteria;Spirochaetes;Spirochaetia	NVSL S 818	SAMN04102143	PRJNA296694	GCA_001618485.1	Chromosome	3.8847
Leptospira borgpetersenii serovar Hardjo	Bacteria;Spirochaetes;Spirochaetia	BK-6	SAMN04102082	PRJNA296675	GCA_001618525.1	Chromosome	3.9678
Leptospira borgpetersenii serovar Hardjo	Bacteria;Spirochaetes;Spirochaetia	BK-9	SAMN04102083	PRJNA296677	GCA_001618565.1	Chromosome	3.94909
Leptospira borgpetersenii serovar Hardjo	Bacteria;Spirochaetes;Spirochaetia	NVSL S 1343	SAMN04102142	PRJNA296689	GCA_001618585.1	Chromosome	3.93249
Leptospira borgpetersenii str. 4E	Bacteria;Spirochaetes;Spirochaetia	4E	SAMN04868324	PRJNA82339	GCA_001652525.2	Chromosome	3.9126
Leptospira interrogans	Bacteria;Spirochaetes;Spirochaetia	RCA	SAMN04009307	PRJNA293764	GCA_001292615.2	Chromosome	4.5929
Leptospira interrogans serovar Canicola	Bacteria;Spirochaetes;Spirochaetia	DU114	SAMN06434252	PRJNA376496	GCA_002269215.1	Chromosome	4.57069
Leptospira interrogans serovar Canicola	Bacteria;Spirochaetes;Spirochaetia	RUFN	SAMN06434273	PRJNA376501	GCA_002269235.1	Chromosome	4.56016
Leptospira interrogans serovar Copenhageni/Icterohaemorrhagiae	Bacteria;Spirochaetes;Spirochaetia	Piscina	SAMN05195242	PRJNA324239	GCA_001683775.2	Chromosome	4.58375
Leptospira interrogans serovar Hardjo-prajitno	Bacteria;Spirochaetes;Spirochaetia	Hardjoprajitno	SAMN04102139	PRJNA296687	GCA_001443305.1	Chromosome	4.69232
Leptospira interrogans serovar Manilae	Bacteria;Spirochaetes;Spirochaetia	L495	SAMEA104369440	PRJEB23342	GCA_900236655.1	Chromosome	4.6147
Leptospira mayottensis	Bacteria;Spirochaetes;Spirochaetia	MDI222	SAMN09469606	PRJNA477299	GCA_003429485.1	Chromosome	4.376
Leptospira santarosai	Bacteria;Spirochaetes;Spirochaetia	U160	SAMN03470253	PRJNA280847	GCA_000988105.2	Chromosome	4.08943
Leptospira santarosai	Bacteria;Spirochaetes;Spirochaetia	U233	SAMN03470256	PRJNA280849	GCA_001008325.2	Chromosome	3.94033
Leptospira santarosai	Bacteria;Spirochaetes;Spirochaetia	U164	SAMN03470254	PRJNA280848	GCA_001008335.2	Chromosome	4.06021
Leptospira santarosai	Bacteria;Spirochaetes;Spirochaetia	DU92	SAMN06434274	PRJNA376503	GCA_002287705.1	Chromosome	3.85894
Listeria innocua FSL J1-023	Bacteria;Terrabacteria group;Firmicutes	FSL J1-023	SAMN01909077	PRJNA42853	GCA_000183905.1	Chromosome	2.91401
Listeria innocua FSL S4-378	Bacteria;Terrabacteria group;Firmicutes	FSL S4-378	SAMN01909076	PRJNA42851	GCA_000183885.1	Chromosome	3.11594
Listeria ivanovii FSL F6-596	Bacteria;Terrabacteria group;Firmicutes	FSL F6-596	SAMN01908947	PRJNA42855	GCA_000183925.1	Chromosome	3.13339
Listeria marthii FSL S4-120	Bacteria;Terrabacteria group;Firmicutes	FSL S4-120	SAMN01909075	PRJNA42849	GCA_000183865.1	Chromosome	2.88455
Listeria monocytogenes	Bacteria;Terrabacteria group;Firmicutes	JF5171	SAMN03267737	PRJNA270625	GCA_001262395.1	Chromosome	2.9314
Listeria monocytogenes	Bacteria;Terrabacteria group;Firmicutes	VIMVR081	SAMN05291439	PRJNA326713	GCA_001889585.1	Chromosome	3.05445
Listeria monocytogenes	Bacteria;Terrabacteria group;Firmicutes	VIMHA007	SAMN05291441	PRJNA326717	GCA_001889645.1	Chromosome	2.9913
Listeria monocytogenes	Bacteria;Terrabacteria group;Firmicutes	F4244	SAMN04931812	PRJNA320283	GCA_002740915.1	Chromosome	3.02824
Listeria monocytogenes	Bacteria;Terrabacteria group;Firmicutes	Lm16	SAMN08518897	PRJNA433841	GCA_002966935.1	Chromosome	3.10124
Listeria monocytogenes	Bacteria;Terrabacteria group;Firmicutes	2016TE2013	SAMN08693622	PRJNA261392	GCA_003045185.1	Chromosome	2.89471
Listeria monocytogenes	Bacteria;Terrabacteria group;Firmicutes	2016TE4526-1-1	SAMN08693630	PRJNA261392	GCA_003045205.1	Chromosome	2.89482
Listeria monocytogenes	Bacteria;Terrabacteria group;Firmicutes	2016TE3773-1-1	SAMN08693629	PRJNA261392	GCA_003045225.1	Chromosome	2.89482
Listeria monocytogenes	Bacteria;Terrabacteria group;Firmicutes	2016TE3770-1-1	SAMN08693628	PRJNA261392	GCA_003045255.1	Chromosome	2.89482
Listeria monocytogenes	Bacteria;Terrabacteria group;Firmicutes	2016TE2143	SAMN08693623	PRJNA261392	GCA_003045285.1	Chromosome	2.89482
Listeria monocytogenes	Bacteria;Terrabacteria group;Firmicutes	2016TE1560	SAMN08693621	PRJNA261392	GCA_003045305.1	Chromosome	2.89482
Listeria monocytogenes	Bacteria;Terrabacteria group;Firmicutes	2015TE24980	SAMN08693617	PRJNA261392	GCA_003045325.1	Chromosome	2.86331
Listeria monocytogenes	Bacteria;Terrabacteria group;Firmicutes	2015TE24968	SAMN08693616	PRJNA261392	GCA_003045345.1	Chromosome	2.89471
Listeria monocytogenes	Bacteria;Terrabacteria group;Firmicutes	2015TE22590	SAMN08693615	PRJNA261392	GCA_003045365.1	Chromosome	2.89482
Listeria monocytogenes	Bacteria;Terrabacteria group;Firmicutes	2015TE17781-9	SAMN08693614	PRJNA261392	GCA_003045385.1	Chromosome	2.89481
Listeria monocytogenes	Bacteria;Terrabacteria group;Firmicutes	2015TE17781-6	SAMN08693611	PRJNA261392	GCA_003045405.1	Chromosome	2.89481
Listeria monocytogenes	Bacteria;Terrabacteria group;Firmicutes	2015TE17781-5	SAMN08693610	PRJNA261392	GCA_003045425.1	Chromosome	2.89481
Listeria monocytogenes	Bacteria;Terrabacteria group;Firmicutes	2015TE17781-3	SAMN08693608	PRJNA261392	GCA_003045445.1	Chromosome	2.89481
Listeria monocytogenes	Bacteria;Terrabacteria group;Firmicutes	2016TE840-1-1	SAMN08693632	PRJNA261392	GCA_003045465.1	Chromosome	2.89482
Listeria monocytogenes	Bacteria;Terrabacteria group;Firmicutes	2016TE4965-1-1	SAMN08693631	PRJNA261392	GCA_003045485.1	Chromosome	2.89481
Listeria monocytogenes	Bacteria;Terrabacteria group;Firmicutes	2016TE3765-1-1	SAMN08693626	PRJNA261392	GCA_003045505.1	Chromosome	2.89482
Listeria monocytogenes	Bacteria;Terrabacteria group;Firmicutes	2016TE340	SAMN08693625	PRJNA261392	GCA_003045525.1	Chromosome	2.89482
Listeria monocytogenes	Bacteria;Terrabacteria group;Firmicutes	2016TE3767-1-1	SAMN08693627	PRJNA261392	GCA_003045545.1	Chromosome	2.89481
Listeria monocytogenes	Bacteria;Terrabacteria group;Firmicutes	2016TE337	SAMN08693624	PRJNA261392	GCA_003045565.1	Chromosome	2.89482
Listeria monocytogenes	Bacteria;Terrabacteria group;Firmicutes	2015TE34286	SAMN08693620	PRJNA261392	GCA_003045585.1	Chromosome	2.89482
Listeria monocytogenes	Bacteria;Terrabacteria group;Firmicutes	2015TE17781-8	SAMN08693613	PRJNA261392	GCA_003045605.1	Chromosome	2.89481
Listeria monocytogenes	Bacteria;Terrabacteria group;Firmicutes	2015TE17781-7	SAMN08693612	PRJNA261392	GCA_003045625.1	Chromosome	2.89482
Listeria monocytogenes FSL F2-208	Bacteria;Terrabacteria group;Firmicutes	FSL F2-208	SAMN01125831	PRJNA42847	GCA_000183845.1	Chromosome	3.22318
Listeria monocytogenes FSL J1-208	Bacteria;Terrabacteria group;Firmicutes	FSL J1-208	SAMN01121066	PRJNA53559	GCA_000250715.1	Chromosome	2.85435
Listeria monocytogenes serotype 1/2a str. 01-1280	Bacteria;Terrabacteria group;Firmicutes	01-1280	SAMN05771117	PRJNA215181	GCA_000567965.1	Chromosome	2.97505
Listeria monocytogenes serotype 1/2a str. 01-1468	Bacteria;Terrabacteria group;Firmicutes	01-1468	SAMN02693102	PRJNA215182	GCA_002214025.1	Chromosome	3.02176
Listeria monocytogenes serotype 1/2a str. 01-5252	Bacteria;Terrabacteria group;Firmicutes	01-5252	SAMN02725064	PRJNA215183	GCA_002213525.1	Chromosome	2.97444
Listeria monocytogenes serotype 7 str. SLCC2482	Bacteria;Terrabacteria group;Firmicutes	SLCC2482	SAMEA2272162	PRJEA50371	GCA_000210795.2	Chromosome	2.98679
Listeria monocytogenes str. Scott A	Bacteria;Terrabacteria group;Firmicutes	Scott A	SAMN02415240	PRJNA66415	GCA_000212455.1	Chromosome	3.02182
Listeria seeligeri FSL N1-067	Bacteria;Terrabacteria group;Firmicutes	FSL N1-067	SAMN01909078	PRJNA42859	GCA_000183945.1	Chromosome	3.14016
Listeria seeligeri FSL S4-171	Bacteria;Terrabacteria group;Firmicutes	FSL S4-171	SAMN01909079	PRJNA42861	GCA_000183965.1	Chromosome	2.97234
Luteimonas sp. JM171	Bacteria;Proteobacteria;Gammaproteobacteria	JM171	SAMN05711034	PRJNA340268	GCA_001717465.1	Chromosome	2.99235
Lysobacter enzymogenes	Bacteria;Proteobacteria;Gammaproteobacteria	C3	SAMN04158597	PRJNA298404	GCA_001442515.1	Chromosome	6.15738
Mannheimia haemolytica	Bacteria;Proteobacteria;Gammaproteobacteria	12540	SAMN08512414	PRJNA433612	GCA_003261375.1	Chromosome	2.60697
Mannheimia haemolytica	Bacteria;Proteobacteria;Gammaproteobacteria	11935	SAMN08512413	PRJNA433612	GCA_003261395.1	Chromosome	2.56229
Mannheimia haemolytica	Bacteria;Proteobacteria;Gammaproteobacteria	6055	SAMN08512412	PRJNA433612	GCA_003261415.1	Chromosome	2.68954
Maribacter sp. MAR_2009_60	Bacteria;FCB group;Bacteroidetes/Chlorobi group	MAR_2009_60	SAMN05192545	PRJEB16422	GCA_900105105.1	Chromosome	4.5058
Marinobacter sp. es.042	Bacteria;Proteobacteria;Gammaproteobacteria	ES.042	SAMN04487880	PRJEB21432	GCA_900188315.1	Chromosome	3.93624
Marinobacter sp. LV10R510-11A	Bacteria;Proteobacteria;Gammaproteobacteria	LV10R510-11A	SAMN04488490	PRJEB22403	GCA_900215155.1	Chromosome	4.43659
Marinomonas primoryensis	Bacteria;Proteobacteria;Gammaproteobacteria	AceL	SAMN05171875	PRJNA322652	GCA_003285205.1	Chromosome	4.58567
Marmoricola scoriae	Bacteria;Terrabacteria group;Actinobacteria	DSM 22127	SAMN04488570	PRJEB16384	GCA_900104965.1	Chromosome	4.05858
Megamonas hypermegale ART12/1	Bacteria;Terrabacteria group;Firmicutes	ART12/1	SAMEA3138358	PRJNA39163	GCA_000209975.1	Chromosome	2.20994
Megasphaera elsdenii DSM 20460	Bacteria;Terrabacteria group;Firmicutes	DSM 20460	SAMEA2272734	PRJEA70535	GCA_000283495.2	Chromosome	2.47472
Meiothermus ruber DSM 1279	Bacteria;Terrabacteria group;Deinococcus-Thermus	DSM 1279	SAMN01909280	PRJNA196343	GCA_000376665.1	Chromosome	3.09888
Melissococcus plutonius	Bacteria;Terrabacteria group;Firmicutes	DAT561	SAMD00106497	PRJDB6526	GCA_003966875.1	Chromosome	2.06783
Melissococcus plutonius	Bacteria;Terrabacteria group;Firmicutes	DAT606	SAMD00113020	PRJDB6526	GCA_004001225.1	Chromosome	2.09578
Melissococcus plutonius ATCC 35311	Bacteria;Terrabacteria group;Firmicutes	ATCC 35311	SAMD00060979	PRJDA61383	GCA_000270185.1	Chromosome	2.06873
Mesoplasma florum	Bacteria;Terrabacteria group;Tenericutes	W17	SAMN07352420	PRJNA394317	GCA_002999315.1	Chromosome	0.787107
Mesoplasma florum	Bacteria;Terrabacteria group;Tenericutes	GF	SAMN07352417	PRJNA394317	GCA_002999355.1	Chromosome	0.792347
Mesoplasma florum	Bacteria;Terrabacteria group;Tenericutes	W20	SAMN07352421	PRJNA394317	GCA_002999375.1	Chromosome	0.83064
Mesoplasma florum	Bacteria;Terrabacteria group;Tenericutes	BARC 786	SAMN07352414	PRJNA394317	GCA_002999395.1	Chromosome	0.76566
Mesoplasma florum	Bacteria;Terrabacteria group;Tenericutes	BARC 781	SAMN07352413	PRJNA394317	GCA_002999455.1	Chromosome	0.803948
Mesoplasma florum	Bacteria;Terrabacteria group;Tenericutes	W12	SAMN07352436	PRJNA394317	GCA_003006095.1	Chromosome	0.829202
Mesorhizobium huakuii 7653R	Bacteria;Proteobacteria;Alphaproteobacteria	7653R	SAMN02904634	PRJNA48425	GCA_000709395.1	Chromosome	6.88168
Mesorhizobium loti	Bacteria;Proteobacteria;Alphaproteobacteria	TONO	SAMD00055564	PRJDB4891	GCA_002356515.1	Chromosome	8.45215
Mesorhizobium sp. M1A.F.Ca.IN.022.06.1.1	Bacteria;Proteobacteria;Alphaproteobacteria	M1A.F.Ca.IN.022.06.1.1	SAMN09232994	PRJNA453501	GCA_003952605.1	Chromosome	6.27841
Mesorhizobium sp. M4B.F.Ca.ET.058.02.1.1	Bacteria;Proteobacteria;Alphaproteobacteria	M4B.F.Ca.ET.058.02.1.1	SAMN09232665	PRJNA453501	GCA_003952505.1	Chromosome	6.46166
Mesorhizobium sp. M6A.T.Cr.TU.016.01.1.1	Bacteria;Proteobacteria;Alphaproteobacteria	M6A.T.Cr.TU.016.01.1.1	SAMN09232784	PRJNA453501	GCA_003952585.1	Chromosome	6.78458
Mesorhizobium sp. M7A.F.Ce.TU.012.03.2.1	Bacteria;Proteobacteria;Alphaproteobacteria	M7A.F.Ce.TU.012.03.2.1	SAMN09233042	PRJNA453501	GCA_004006095.1	Chromosome	6.72813
Mesorhizobium sp. M7D.F.Ca.US.005.01.1.1	Bacteria;Proteobacteria;Alphaproteobacteria	M7D.F.Ca.US.005.01.1.1	SAMN09232839	PRJNA453501	GCA_003952545.1	Chromosome	7.16823
Mesorhizobium sp. M8A.F.Ca.ET.057.01.1.1	Bacteria;Proteobacteria;Alphaproteobacteria	M8A.F.Ca.ET.057.01.1.1	SAMN09232926	PRJNA453501	GCA_003952565.1	Chromosome	6.62934
Metallosphaera sedula	Archaea;TACK group;Crenarchaeota	CuR1	SAMN02866348	PRJNA253049	GCA_000747605.1	Chromosome	2.19149
Methanofollis liminatans DSM 4140	Archaea;Euryarchaeota;Methanomicrobia	DSM 4140	SAMN02256542	PRJNA52839	GCA_000275865.1	Chromosome	2.4751
methanogenic archaeon mixed culture ISO4-G1	Archaea;Euryarchaeota;Methanomicrobia	ISO4-G1	SAMN04324260	PRJNA305317	GCA_001563305.1	Chromosome	1.5935
Methanohalophilus portucalensis	Archaea;Euryarchaeota;Methanomicrobia	FDF-1T	SAMN05908879	PRJNA348536	GCA_002761295.1	Chromosome	2.08498
Methanoplanus limicola DSM 2279	Archaea;Euryarchaeota;Methanomicrobia	DSM 2279	SAMN02261391	PRJNA61291	GCA_000243255.1	Chromosome	3.20095
Methanosarcina sp. 795	Archaea;Euryarchaeota;Methanomicrobia	795	SAMN03610014	PRJNA283204	GCA_001402855.1	Chromosome	3.12241
Methylobacterium brachiatum	Bacteria;Proteobacteria;Alphaproteobacteria	TX0642	SAMN10272780	PRJNA497899	GCA_003697185.1	Chromosome	6.33958
Methylobacterium sp. PR1016A	Bacteria;Proteobacteria;Alphaproteobacteria	PR1016A	SAMN08828928	PRJNA448374	GCA_003058325.1	Chromosome	7.74514
Methylomicrobium album BG8	Bacteria;Proteobacteria;Gammaproteobacteria	BG8	SAMN02256390	PRJNA51783	GCA_000214275.3	Chromosome	4.49344
Methylophaga nitratireducenticrescens	Bacteria;Proteobacteria;Gammaproteobacteria	GP59	SAMN07210921	PRJNA389908	GCA_002952115.1	Chromosome	3.30446
Methylophilales bacterium MBRSF5	Bacteria;Proteobacteria;Betaproteobacteria	MBRSF5	SAMN03377046	PRJNA276503	GCA_001044335.1	Chromosome	1.35291
Methylophilales bacterium MBRSG12	Bacteria;Proteobacteria;Betaproteobacteria	MBRSG12	SAMN03377048	PRJNA276503	GCA_001044375.1	Chromosome	1.35283
Methylophilales bacterium MBRS-H7	Bacteria;Proteobacteria;Betaproteobacteria	MBRS-H7	SAMN03377047	PRJNA276503	GCA_001044355.1	Chromosome	1.35288
Microbacterium foliorum	Bacteria;Terrabacteria group;Actinobacteria	122	SAMN06392749	PRJNA361268	GCA_002024885.1	Chromosome	3.74406
Microbacterium paraoxydans	Bacteria;Terrabacteria group;Actinobacteria	DSM 15019	SAMN04489809	PRJEB16451	GCA_900105335.1	Chromosome	3.55231
Microbacterium pygmaeum	Bacteria;Terrabacteria group;Actinobacteria	DSM 23142	SAMN04489810	PRJEB15898	GCA_900100885.1	Chromosome	3.66867
Microbacterium sp. LKL04	Bacteria;Terrabacteria group;Actinobacteria	LKL04	SAMN05216488	PRJEB15797	GCA_900102005.1	Chromosome	2.92212
Microbacterium sp. PM5	Bacteria;Terrabacteria group;Actinobacteria	PM5	SAMN07257139	PRJNA391062	GCA_003293595.1	Chromosome	3.15878
Micrococcus luteus	Bacteria;Terrabacteria group;Actinobacteria	trpE16	SAMN02666701	PRJNA238160	GCA_000877795.1	Chromosome	2.5013
Microlunatus soli	Bacteria;Terrabacteria group;Actinobacteria	DSM 21800	SAMN04489812	PRJEB16363	GCA_900105385.1	Chromosome	6.73301
Micromonospora auratinigra	Bacteria;Terrabacteria group;Actinobacteria	DSM 44815	SAMN04488294	PRJEB14334	GCA_900089595.1	Chromosome	6.7586
Micromonospora chokoriensis	Bacteria;Terrabacteria group;Actinobacteria	DSM 45160	SAMN04488390	PRJEB14508	GCA_900091505.1	Chromosome	6.89782
Micromonospora coriariae	Bacteria;Terrabacteria group;Actinobacteria	DSM 44875	SAMN04488267	PRJEB14509	GCA_900091455.1	Chromosome	6.92979
Micromonospora coxensis	Bacteria;Terrabacteria group;Actinobacteria	DSM 45161	SAMN04488465	PRJEB14466	GCA_900090295.1	Chromosome	6.76979
Micromonospora echinaurantiaca	Bacteria;Terrabacteria group;Actinobacteria	DSM 43904	SAMN04488338	PRJEB14472	GCA_900090235.1	Chromosome	7.20323
Micromonospora echinofusca	Bacteria;Terrabacteria group;Actinobacteria	DSM 43913	SAMN04488339	PRJEB14506	GCA_900091445.1	Chromosome	7.00263
Micromonospora echinospora	Bacteria;Terrabacteria group;Actinobacteria	DSM 43816	SAMN04488361	PRJEB14516	GCA_900091495.1	Chromosome	7.77559
Micromonospora inositola	Bacteria;Terrabacteria group;Actinobacteria	DSM 43819	SAMN04488340	PRJEB14463	GCA_900090285.1	Chromosome	6.70809
Micromonospora krabiensis	Bacteria;Terrabacteria group;Actinobacteria	DSM 45344	SAMN04488466	PRJEB14505	GCA_900091425.1	Chromosome	7.07484
Micromonospora narathiwatensis	Bacteria;Terrabacteria group;Actinobacteria	DSM 45248	SAMN04488479	PRJEB14333	GCA_900089605.1	Chromosome	6.61206
Micromonospora purpureochromogenes	Bacteria;Terrabacteria group;Actinobacteria	DSM 43821	SAMN04489819	PRJEB14513	GCA_900091515.1	Chromosome	6.67423
Micromonospora rifamycinica	Bacteria;Terrabacteria group;Actinobacteria	DSM 44983	SAMN04488251	PRJEB14468	GCA_900090265.1	Chromosome	7.01137
Micromonospora siamensis	Bacteria;Terrabacteria group;Actinobacteria	DSM 45097	SAMN04489833	PRJEB14467	GCA_900090305.1	Chromosome	6.25022
Micromonospora sp. WMMA2032	Bacteria;Terrabacteria group;Actinobacteria	WMMA2032	SAMN07666506	PRJNA407783	GCA_002688545.1	Chromosome	6.48342
Micromonospora viridifaciens	Bacteria;Terrabacteria group;Actinobacteria	DSM 43909	SAMN04489820	PRJEB14518	GCA_900091545.1	Chromosome	7.07399
Micromonospora zamorensis	Bacteria;Terrabacteria group;Actinobacteria	DSM 45600	SAMN04488385	PRJEB14469	GCA_900090275.1	Chromosome	7.09603
Microterricola viridarii	Bacteria;Terrabacteria group;Actinobacteria	DSM 21772	SAMN04489834	PRJEB16382	GCA_900104895.1	Chromosome	3.83782
Microvirgula aerodenitrificans	Bacteria;Proteobacteria;Betaproteobacteria	BE2.4	SAMN08822391	PRJNA448131	GCA_003051865.1	Chromosome	4.12721
Mogibacterium pumilum	Bacteria;Terrabacteria group;Firmicutes	ATCC 700696	SAMN03897725	PRJNA282954	GCA_002243385.1	Chromosome	1.86277
Monoglobus pectinilyticus	Bacteria;Terrabacteria group;Firmicutes	14	SAMN06817956	PRJNA383867	GCA_002874775.1	Chromosome	2.75968
Moorea producens JHB	Bacteria;Terrabacteria group;Cyanobacteria/Melainabacteria group	JHB	SAMN05826284	PRJNA345361	GCA_001854205.1	Chromosome	9.38476
Moraxella catarrhalis	Bacteria;Proteobacteria;Gammaproteobacteria	MC1	SAMN03281022	PRJNA272372	GCA_003443915.1	Chromosome	1.84352
Moraxella catarrhalis	Bacteria;Proteobacteria;Gammaproteobacteria	MC5	SAMN03281025	PRJNA272372	GCA_003443935.1	Chromosome	1.85232
Moraxella catarrhalis	Bacteria;Proteobacteria;Gammaproteobacteria	MC6	SAMN03281026	PRJNA272372	GCA_003443955.1	Chromosome	1.83905
Moraxella catarrhalis	Bacteria;Proteobacteria;Gammaproteobacteria	MC8	SAMN03281027	PRJNA272372	GCA_003443975.1	Chromosome	1.84937
Morganella morganii	Bacteria;Proteobacteria;Gammaproteobacteria	GN28	SAMN08473461	PRJNA433256	GCA_002946575.1	Chromosome	4.09195
Mucilaginibacter mallensis	Bacteria;FCB group;Bacteroidetes/Chlorobi group	MP1X4	SAMN05216490	PRJEB16429	GCA_900105165.1	Chromosome	6.01406
Mucilaginibacter paludis DSM 18603	Bacteria;FCB group;Bacteroidetes/Chlorobi group	DSM 18603	SAMN02256535	PRJNA43733	GCA_000166195.3	Chromosome	8.40832
Muribaculum intestinale	Bacteria;FCB group;Bacteroidetes/Chlorobi group	YL27	SAMN03856238	PRJNA289613	GCA_002201515.1	Chromosome	3.30707
Mycobacterium africanum	Bacteria;Terrabacteria group;Actinobacteria	UT307	SAMN04479830	PRJNA311193	GCA_001593225.1	Chromosome	4.4935
Mycobacterium avium subsp. paratuberculosis	Bacteria;Terrabacteria group;Actinobacteria	JII-1961	SAMN07249768	PRJNA390765	GCA_002211525.1	Chromosome	4.82973
Mycobacterium bovis	Bacteria;Terrabacteria group;Actinobacteria	BCG-1	SAMN03658568	PRJNA284102	GCA_001293105.1	Chromosome	4.36395
Mycobacterium canettii CIPT 140060008	Bacteria;Terrabacteria group;Actinobacteria	CIPT 140060008	SAMEA2272709	PRJEB94	GCA_000328805.1	Chromosome	4.43243
Mycobacterium canettii CIPT 140070008	Bacteria;Terrabacteria group;Actinobacteria	CIPT 140070008	SAMEA2272599	PRJEB93	GCA_000328845.1	Chromosome	4.4202
Mycobacterium canettii CIPT 140070010	Bacteria;Terrabacteria group;Actinobacteria	CIPT 140070010	SAMEA2271950	PRJEB92	GCA_000328785.1	Chromosome	4.52595
Mycobacterium canettii CIPT 140070017	Bacteria;Terrabacteria group;Actinobacteria	CIPT 140070017	SAMEA2272217	PRJEB95	GCA_000328825.1	Chromosome	4.52447
Mycobacterium caprae	Bacteria;Terrabacteria group;Actinobacteria	Allgaeu	SAMN05257278	PRJNA326075	GCA_001941665.1	Chromosome	4.32496
Mycobacterium kansasii	Bacteria;Terrabacteria group;Actinobacteria	1MK	SAMN06339040	PRJNA374853	GCA_002085625.1	Chromosome	6.42127
Mycobacterium kansasii	Bacteria;Terrabacteria group;Actinobacteria	4MK	SAMN06339042	PRJNA374853	GCA_002085645.1	Chromosome	6.44078
Mycobacterium kansasii	Bacteria;Terrabacteria group;Actinobacteria	6MK	SAMN06339044	PRJNA374853	GCA_002085775.1	Chromosome	6.46245
Mycobacterium kansasii	Bacteria;Terrabacteria group;Actinobacteria	10MK	SAMN06339048	PRJNA374853	GCA_002085795.1	Chromosome	6.42136
Mycobacterium kansasii	Bacteria;Terrabacteria group;Actinobacteria	11MK	SAMN06339049	PRJNA374853	GCA_002085815.1	Chromosome	6.43406
Mycobacterium kansasii	Bacteria;Terrabacteria group;Actinobacteria	9MK	SAMN06339047	PRJNA374853	GCA_002085835.1	Chromosome	6.46392
Mycobacterium simiae	Bacteria;Terrabacteria group;Actinobacteria	MO323	SAMN03381263	PRJNA276839	GCA_001584765.1	Chromosome	5.9388
Mycobacterium sp. 3/86Rv	Bacteria;Terrabacteria group;Actinobacteria	3/86Rv	SAMN07709478	PRJNA412319	GCA_002504245.1	Chromosome	4.34076
Mycobacterium sp. MS1601	Bacteria;Terrabacteria group;Actinobacteria	MS1601	SAMN06187687	PRJNA359161	GCA_001984215.1	Chromosome	6.82913
Mycobacterium tuberculosis	Bacteria;Terrabacteria group;Actinobacteria	6A024XDR	SAMN02911584	PRJNA222494	GCA_000735795.1	Chromosome	4.53944
Mycobacterium tuberculosis	Bacteria;Terrabacteria group;Actinobacteria	0B329XDR	SAMN02911577	PRJNA222494	GCA_000735815.1	Chromosome	4.53944
Mycobacterium tuberculosis	Bacteria;Terrabacteria group;Actinobacteria	0B259XDR	SAMN02911580	PRJNA222494	GCA_000735835.1	Chromosome	4.53944
Mycobacterium tuberculosis	Bacteria;Terrabacteria group;Actinobacteria	0B235DS	SAMN02911559	PRJNA222494	GCA_000735855.1	Chromosome	4.53944
Mycobacterium tuberculosis	Bacteria;Terrabacteria group;Actinobacteria	0B229DS	SAMN02911560	PRJNA222494	GCA_000735875.1	Chromosome	4.53944
Mycobacterium tuberculosis	Bacteria;Terrabacteria group;Actinobacteria	0B228DS	SAMN02911561	PRJNA222494	GCA_000735895.1	Chromosome	4.53944
Mycobacterium tuberculosis	Bacteria;Terrabacteria group;Actinobacteria	0B222DS	SAMN02911562	PRJNA222494	GCA_000735915.1	Chromosome	4.53944
Mycobacterium tuberculosis	Bacteria;Terrabacteria group;Actinobacteria	0B218DS	SAMN02911563	PRJNA222494	GCA_000735935.1	Chromosome	4.53944
Mycobacterium tuberculosis	Bacteria;Terrabacteria group;Actinobacteria	0B169XDR	SAMN02911575	PRJNA222494	GCA_000735955.1	Chromosome	4.53944
Mycobacterium tuberculosis	Bacteria;Terrabacteria group;Actinobacteria	0B123ND	SAMN02911576	PRJNA222494	GCA_000735975.1	Chromosome	4.53944
Mycobacterium tuberculosis	Bacteria;Terrabacteria group;Actinobacteria	0B076XDR	SAMN02911578	PRJNA222494	GCA_000735995.1	Chromosome	4.53944
Mycobacterium tuberculosis	Bacteria;Terrabacteria group;Actinobacteria	0B070XDR	SAMN02911579	PRJNA222494	GCA_000736015.1	Chromosome	4.53944
Mycobacterium tuberculosis	Bacteria;Terrabacteria group;Actinobacteria	0B049XDR	SAMN02911581	PRJNA222494	GCA_000736035.1	Chromosome	4.53943
Mycobacterium tuberculosis	Bacteria;Terrabacteria group;Actinobacteria	0B026XDR	SAMN02911582	PRJNA222494	GCA_000736055.1	Chromosome	4.53943
Mycobacterium tuberculosis	Bacteria;Terrabacteria group;Actinobacteria	0A117DS	SAMN02911564	PRJNA222494	GCA_000736075.1	Chromosome	4.53944
Mycobacterium tuberculosis	Bacteria;Terrabacteria group;Actinobacteria	0A115DS	SAMN02911565	PRJNA222494	GCA_000736095.1	Chromosome	4.53944
Mycobacterium tuberculosis	Bacteria;Terrabacteria group;Actinobacteria	0A094DS	SAMN02911566	PRJNA222494	GCA_000736115.1	Chromosome	4.53944
Mycobacterium tuberculosis	Bacteria;Terrabacteria group;Actinobacteria	0A093DS	SAMN02911567	PRJNA222494	GCA_000736135.1	Chromosome	4.53944
Mycobacterium tuberculosis	Bacteria;Terrabacteria group;Actinobacteria	0A092DS	SAMN02911568	PRJNA222494	GCA_000736155.1	Chromosome	4.53944
Mycobacterium tuberculosis	Bacteria;Terrabacteria group;Actinobacteria	0A087DS	SAMN02911571	PRJNA222494	GCA_000736175.1	Chromosome	4.53944
Mycobacterium tuberculosis	Bacteria;Terrabacteria group;Actinobacteria	0A036DS	SAMN02911569	PRJNA222494	GCA_000736195.1	Chromosome	4.53944
Mycobacterium tuberculosis	Bacteria;Terrabacteria group;Actinobacteria	0A033DS	SAMN02911570	PRJNA222494	GCA_000736215.1	Chromosome	4.53944
Mycobacterium tuberculosis	Bacteria;Terrabacteria group;Actinobacteria	0A029DS	SAMN02911572	PRJNA222494	GCA_000736235.1	Chromosome	4.53944
Mycobacterium tuberculosis	Bacteria;Terrabacteria group;Actinobacteria	0A012DS	SAMN02911573	PRJNA222494	GCA_000736255.1	Chromosome	4.53944
Mycobacterium tuberculosis	Bacteria;Terrabacteria group;Actinobacteria	0A005DS	SAMN02911574	PRJNA222494	GCA_000736275.1	Chromosome	4.53943
Mycobacterium tuberculosis	Bacteria;Terrabacteria group;Actinobacteria	PR08	SAMN03290698	PRJNA196391	GCA_000934585.1	Chromosome	4.39286
Mycobacterium tuberculosis	Bacteria;Terrabacteria group;Actinobacteria	PR10	SAMN03290700	PRJNA196391	GCA_001584745.1	Chromosome	4.43313
Mycobacterium tuberculosis	Bacteria;Terrabacteria group;Actinobacteria	6548	SAMN04595071	PRJNA317008	GCA_001969025.1	Chromosome	4.41742
Mycobacterium tuberculosis	Bacteria;Terrabacteria group;Actinobacteria	410	SAMN04595072	PRJNA317009	GCA_001969035.1	Chromosome	4.41603
Mycobacterium tuberculosis	Bacteria;Terrabacteria group;Actinobacteria	S3	SAMN07570351	PRJNA400352	GCA_002290145.1	Chromosome	4.41171
Mycobacterium tuberculosis	Bacteria;Terrabacteria group;Actinobacteria	C3	SAMN07570350	PRJNA400352	GCA_002290165.1	Chromosome	4.41432
Mycobacterium tuberculosis	Bacteria;Terrabacteria group;Actinobacteria	MYC004	SAMN06854786	PRJNA384962	GCA_002895065.1	Chromosome	4.41153
Mycobacterium tuberculosis	Bacteria;Terrabacteria group;Actinobacteria	LJ319	SAMN08462824	PRJNA432837	GCA_002946495.1	Chromosome	4.39946
Mycobacterium tuberculosis	Bacteria;Terrabacteria group;Actinobacteria	CAS	SAMN08794918	PRJNA445659	GCA_003044235.1	Chromosome	4.39458
Mycobacterium tuberculosis	Bacteria;Terrabacteria group;Actinobacteria	LJ338	SAMN08765497	PRJNA439387	GCA_003129545.1	Chromosome	4.40843
Mycobacterium tuberculosis 1821ADB35	Bacteria;Terrabacteria group;Actinobacteria	1821ADB35	SAMN02837650	PRJNA203188	GCA_001997465.1	Chromosome	4.41153
Mycobacterium tuberculosis 1821ADB36	Bacteria;Terrabacteria group;Actinobacteria	1821ADB36	SAMN02837651	PRJNA203189	GCA_001997495.1	Chromosome	4.41153
Mycobacterium tuberculosis 1821ADB37	Bacteria;Terrabacteria group;Actinobacteria	1821ADB37	SAMN02837652	PRJNA203190	GCA_001997525.1	Chromosome	4.41153
Mycobacterium tuberculosis 1821ADB38	Bacteria;Terrabacteria group;Actinobacteria	1821ADB38	SAMN02837653	PRJNA203191	GCA_001997545.1	Chromosome	4.41153
Mycobacterium tuberculosis 1821ADB40	Bacteria;Terrabacteria group;Actinobacteria	1821ADB40	SAMN02837654	PRJNA203192	GCA_001997565.1	Chromosome	4.41153
Mycobacterium tuberculosis 1821ADB41	Bacteria;Terrabacteria group;Actinobacteria	1821ADB41	SAMN02837655	PRJNA203193	GCA_001997585.1	Chromosome	4.41153
Mycobacterium tuberculosis 1821ADB42	Bacteria;Terrabacteria group;Actinobacteria	1821ADB42	SAMN02837656	PRJNA203194	GCA_001997605.1	Chromosome	4.41153
Mycobacterium tuberculosis 1821ADB44	Bacteria;Terrabacteria group;Actinobacteria	1821ADB44	SAMN02837657	PRJNA203195	GCA_001997625.1	Chromosome	4.41153
Mycobacterium tuberculosis 1821ADB45	Bacteria;Terrabacteria group;Actinobacteria	1821ADB45	SAMN02837658	PRJNA203196	GCA_001997665.1	Chromosome	4.41153
Mycobacterium tuberculosis 18b	Bacteria;Terrabacteria group;Actinobacteria	18b	SAMN02595073	PRJNA236012	GCA_000835125.1	Chromosome	4.41195
Mycobacterium tuberculosis TRS1	Bacteria;Terrabacteria group;Actinobacteria	TRS1	SAMN02837622	PRJNA203159	GCA_001997695.1	Chromosome	4.41153
Mycobacterium tuberculosis TRS10	Bacteria;Terrabacteria group;Actinobacteria	TRS10	SAMN02837630	PRJNA203168	GCA_002000925.1	Chromosome	4.41153
Mycobacterium tuberculosis TRS11	Bacteria;Terrabacteria group;Actinobacteria	TRS11	SAMN02837631	PRJNA203169	GCA_001998585.1	Chromosome	4.41153
Mycobacterium tuberculosis TRS12	Bacteria;Terrabacteria group;Actinobacteria	TRS12	SAMN02837632	PRJNA203170	GCA_001998175.1	Chromosome	4.41153
Mycobacterium tuberculosis TRS13	Bacteria;Terrabacteria group;Actinobacteria	TRS13	SAMN02837633	PRJNA203171	GCA_001997885.1	Chromosome	4.41153
Mycobacterium tuberculosis TRS14	Bacteria;Terrabacteria group;Actinobacteria	TRS14	SAMN02837634	PRJNA203172	GCA_001998145.1	Chromosome	4.41153
Mycobacterium tuberculosis TRS15	Bacteria;Terrabacteria group;Actinobacteria	TRS15	SAMN02837635	PRJNA203173	GCA_001998225.1	Chromosome	4.41153
Mycobacterium tuberculosis TRS16	Bacteria;Terrabacteria group;Actinobacteria	TRS16	SAMN02837636	PRJNA203174	GCA_001997725.1	Chromosome	4.41153
Mycobacterium tuberculosis TRS17	Bacteria;Terrabacteria group;Actinobacteria	TRS17	SAMN02837637	PRJNA203175	GCA_001997775.1	Chromosome	4.41153
Mycobacterium tuberculosis TRS18	Bacteria;Terrabacteria group;Actinobacteria	TRS18	SAMN02837638	PRJNA203176	GCA_001998265.1	Chromosome	4.41153
Mycobacterium tuberculosis TRS19	Bacteria;Terrabacteria group;Actinobacteria	TRS19	SAMN02837639	PRJNA203177	GCA_001997975.1	Chromosome	4.41153
Mycobacterium tuberculosis TRS2	Bacteria;Terrabacteria group;Actinobacteria	TRS2	SAMN02837623	PRJNA203160	GCA_001998365.1	Chromosome	4.41153
Mycobacterium tuberculosis TRS20	Bacteria;Terrabacteria group;Actinobacteria	TRS20	SAMN02837640	PRJNA203178	GCA_001997805.1	Chromosome	4.41153
Mycobacterium tuberculosis TRS21	Bacteria;Terrabacteria group;Actinobacteria	TRS21	SAMN02837641	PRJNA203179	GCA_001997935.1	Chromosome	4.41153
Mycobacterium tuberculosis TRS22	Bacteria;Terrabacteria group;Actinobacteria	TRS22	SAMN02837642	PRJNA203180	GCA_002000965.1	Chromosome	4.41153
Mycobacterium tuberculosis TRS23	Bacteria;Terrabacteria group;Actinobacteria	TRS23	SAMN02837643	PRJNA203181	GCA_001998105.1	Chromosome	4.41153
Mycobacterium tuberculosis TRS24	Bacteria;Terrabacteria group;Actinobacteria	TRS24	SAMN02837644	PRJNA203182	GCA_001998705.1	Chromosome	4.41153
Mycobacterium tuberculosis TRS25	Bacteria;Terrabacteria group;Actinobacteria	TRS25	SAMN02837645	PRJNA203183	GCA_002000905.1	Chromosome	4.41153
Mycobacterium tuberculosis TRS26	Bacteria;Terrabacteria group;Actinobacteria	TRS26	SAMN02837646	PRJNA203184	GCA_001998735.1	Chromosome	4.41153
Mycobacterium tuberculosis TRS27	Bacteria;Terrabacteria group;Actinobacteria	TRS27	SAMN02837647	PRJNA203185	GCA_001998645.1	Chromosome	4.41153
Mycobacterium tuberculosis TRS28	Bacteria;Terrabacteria group;Actinobacteria	TRS28	SAMN02837648	PRJNA203186	GCA_001998485.1	Chromosome	4.41153
Mycobacterium tuberculosis TRS29	Bacteria;Terrabacteria group;Actinobacteria	TRS29	SAMN02837649	PRJNA203187	GCA_002000945.1	Chromosome	4.41153
Mycobacterium tuberculosis TRS4	Bacteria;Terrabacteria group;Actinobacteria	TRS4	SAMN02837624	PRJNA203162	GCA_001998455.1	Chromosome	4.41153
Mycobacterium tuberculosis TRS5	Bacteria;Terrabacteria group;Actinobacteria	TRS5	SAMN02837625	PRJNA203163	GCA_001998075.1	Chromosome	4.41153
Mycobacterium tuberculosis TRS6	Bacteria;Terrabacteria group;Actinobacteria	TRS6	SAMN02837626	PRJNA203164	GCA_001998425.1	Chromosome	4.41153
Mycobacterium tuberculosis TRS7	Bacteria;Terrabacteria group;Actinobacteria	TRS7	SAMN02837627	PRJNA203165	GCA_001998025.1	Chromosome	4.41153
Mycobacterium tuberculosis TRS8	Bacteria;Terrabacteria group;Actinobacteria	TRS8	SAMN02837628	PRJNA203166	GCA_001998545.1	Chromosome	4.41153
Mycobacterium tuberculosis TRS9	Bacteria;Terrabacteria group;Actinobacteria	TRS9	SAMN02837629	PRJNA203167	GCA_001997425.1	Chromosome	4.41153
Mycobacterium tuberculosis UT205	Bacteria;Terrabacteria group;Actinobacteria	UT205	SAMEA2272432	PRJEA74573	GCA_000304555.1	Chromosome	4.41809
Mycobacterium tuberculosis variant bovis BCG	Bacteria;Terrabacteria group;Actinobacteria	BCG-S48	SAMN10279424	PRJNA498011	GCA_003703995.1	Chromosome	4.29445
Mycobacterium tuberculosis variant bovis BCG	Bacteria;Terrabacteria group;Actinobacteria	BCG_S49	SAMN10278076	PRJNA498011	GCA_003704015.1	Chromosome	4.29442
Mycobacteroides abscessus	Bacteria;Terrabacteria group;Actinobacteria	G122	SAMN08931144	PRJNA448987	GCA_003076815.1	Chromosome	4.93384
Mycobacteroides abscessus	Bacteria;Terrabacteria group;Actinobacteria	199	SAMN08931120	PRJNA448987	GCA_003076835.1	Chromosome	5.09486
Mycobacteroides chelonae	Bacteria;Terrabacteria group;Actinobacteria	ATCC 35752	SAMN02837161	PRJNA251569	GCA_000971805.1	Chromosome	4.89803
Mycolicibacterium fortuitum subsp. fortuitum DSM 46621 = ATCC 6841	Bacteria;Terrabacteria group;Actinobacteria	ATCC 6841	SAMN04295031	PRJNA304096	GCA_001475495.2	Chromosome	6.25708
Mycolicibacterium rutilum	Bacteria;Terrabacteria group;Actinobacteria	DSM 45405	SAMN04489835	PRJEB15815	GCA_900108565.1	Chromosome	5.98793
Mycoplasma conjunctivae	Bacteria;Terrabacteria group;Tenericutes	HRC/581T	SAMEA2272202	PRJEA32285	GCA_000026765.1	Chromosome	0.846214
Mycoplasma fermentans PG18	Bacteria;Terrabacteria group;Tenericutes	PG18	SAMD00060938	PRJDA28473	GCA_000209735.1	Chromosome	1.00401
Mycoplasma leachii 99/014/6	Bacteria;Terrabacteria group;Tenericutes	99/014/6	SAMEA2272153	PRJEA50599	GCA_000253095.1	Chromosome	1.01723
Mycoplasma phocicerebrale	Bacteria;Terrabacteria group;Tenericutes	1049	SAMN09283747	PRJNA473817	GCA_003383595.2	Chromosome	0.74017
Myroides odoratus DSM 2801	Bacteria;FCB group;Bacteroidetes/Chlorobi group	DSM 2801	SAMN02256523	PRJNA61389	GCA_000243275.1	Chromosome	4.30184
Nakamurella panacisegetis	Bacteria;Terrabacteria group;Actinobacteria	P4-7,KCTC 19426,CECT 7604	SAMN04515671	PRJEB16266	GCA_900104535.1	Chromosome	5.01397
Neisseria meningitidis	Bacteria;Proteobacteria;Betaproteobacteria	M07165	SAMN04883366	PRJNA319252	GCA_001703675.1	Chromosome	2.20717
Neisseria meningitidis	Bacteria;Proteobacteria;Betaproteobacteria	M22747	SAMN04883380	PRJNA319252	GCA_001703695.1	Chromosome	2.17301
Neisseria meningitidis	Bacteria;Proteobacteria;Betaproteobacteria	M07999	SAMN04883367	PRJNA319252	GCA_001703715.1	Chromosome	2.16208
Neisseria meningitidis	Bacteria;Proteobacteria;Betaproteobacteria	M22790	SAMN04883387	PRJNA319252	GCA_001703735.1	Chromosome	2.16817
Neisseria meningitidis	Bacteria;Proteobacteria;Betaproteobacteria	M22797	SAMN04883388	PRJNA319252	GCA_001703755.1	Chromosome	2.1935
Neisseria meningitidis	Bacteria;Proteobacteria;Betaproteobacteria	M25074	SAMN04883411	PRJNA319252	GCA_001703775.1	Chromosome	2.21132
Neisseria meningitidis	Bacteria;Proteobacteria;Betaproteobacteria	M25073	SAMN04883410	PRJNA319252	GCA_001703795.1	Chromosome	2.2044
Neisseria meningitidis	Bacteria;Proteobacteria;Betaproteobacteria	M26263	SAMN07615715	PRJNA400487	GCA_002556605.1	Chromosome	2.26447
Nitrosomonas ureae	Bacteria;Proteobacteria;Betaproteobacteria	Nm15	SAMN06296273	PRJEB22288	GCA_900206265.1	Chromosome	3.06429
Nitrosotalea sp. CS	Archaea;TACK group;Thaumarchaeota	NCS1	SAMEA20449168	PRJEB15449	GCA_900177045.1	Chromosome	1.97259
Nocardia sp. CFHS0054	Bacteria;Terrabacteria group;Actinobacteria	CFHS0054	SAMN10135935	PRJNA493536	GCA_003626895.1	Chromosome	7.93144
Nocardioides sp. CF8	Bacteria;Terrabacteria group;Actinobacteria	CF8	SAMN02470782	PRJNA60007	GCA_000389985.1	Chromosome	4.21925
Nodularia spumigena CCY9414	Bacteria;Terrabacteria group;Cyanobacteria/Melainabacteria group	CCY9414	SAMN01915661	PRJNA185469	GCA_000340565.3	Chromosome	5.46227
Nonlabens marinus S1-08	Bacteria;FCB group;Bacteroidetes/Chlorobi group	S1-08	SAMD00061027	PRJDB1596	GCA_000831385.1	Chromosome	2.91592
Nonlabens sp. Hel1_33_55	Bacteria;FCB group;Bacteroidetes/Chlorobi group	Hel1_33_55	SAMN05192588	PRJEB15769	GCA_900101765.1	Chromosome	3.25396
Nonlabens spongiae	Bacteria;FCB group;Bacteroidetes/Chlorobi group	JCM 13191	SAMN06075354	PRJNA355354	GCA_002117125.1	Chromosome	3.39333
Nostoc carneum NIES-2107	Bacteria;Terrabacteria group;Cyanobacteria/Melainabacteria group	NIES-2107	SAMD00079804	PRJDB5665	GCA_002368155.1	Chromosome	9.35922
Nostoc commune HK-02	Bacteria;Terrabacteria group;Cyanobacteria/Melainabacteria group	NIES-4070	SAMD00079810	PRJDB5665	GCA_003990685.1	Chromosome	8.22831
Nostoc linckia NIES-25	Bacteria;Terrabacteria group;Cyanobacteria/Melainabacteria group	NIES-25	SAMD00079798	PRJDB5665	GCA_002368035.1	Chromosome	8.59004
Nostoc piscinale CENA21	Bacteria;Terrabacteria group;Cyanobacteria/Melainabacteria group	CENA21	SAMN03796038	PRJNA288507	GCA_001298445.1	Chromosome	7.09456
Nostoc sp. NIES-2111	Bacteria;Terrabacteria group;Cyanobacteria/Melainabacteria group	NIES-2111	SAMD00079809	PRJDB5665	GCA_002368215.1	Chromosome	7.87676
Nostoc sp. NIES-4103	Bacteria;Terrabacteria group;Cyanobacteria/Melainabacteria group	NIES-4103	SAMD00081169	PRJDB5665	GCA_002368335.1	Chromosome	8.59061
Oblitimonas alkaliphila	Bacteria;Proteobacteria;Gammaproteobacteria	E5571	SAMN03948286	PRJNA291610	GCA_001267315.1	Chromosome	2.39703
Oenococcus kitaharae DSM 17330	Bacteria;Terrabacteria group;Firmicutes	DSM 17330	SAMN02471115	PRJNA67967	GCA_000241055.1	Chromosome	1.84224
Olsenella umbonata	Bacteria;Terrabacteria group;Actinobacteria	DSM 22620	SAMN04489857	PRJEB16402	GCA_900105025.1	Chromosome	2.35319
Opitutae bacterium TARA_B100001123	Bacteria;PVC group;Verrucomicrobia	TARA_B100001123	SAMN09042165	PRJNA454827	GCA_003226295.1	Chromosome	2.63407
Opitutus sp. GAS368	Bacteria;PVC group;Verrucomicrobia	GAS368	SAMN05444173	PRJEB16366	GCA_900104925.1	Chromosome	4.15088
Oscillatoriales cyanobacterium JSC-12	Bacteria;Terrabacteria group;Cyanobacteria/Melainabacteria group	JSC-12	SAMN02261267	PRJNA66005	GCA_000309945.1	Chromosome	5.53049
Paenibacillaceae bacterium GAS479	Bacteria;Terrabacteria group;Firmicutes	GAS479	SAMN05444162	PRJEB16434	GCA_900105225.1	Chromosome	5.51982
Paenibacillus glucanolyticus	Bacteria;Terrabacteria group;Firmicutes	5162	SAMN04432816	PRJNA309413	GCA_001632305.1	Chromosome	5.89759
Paenibacillus glucanolyticus	Bacteria;Terrabacteria group;Firmicutes	W10507	SAMN08743844	PRJNA282954	GCA_003033945.1	Chromosome	6.57341
Paenibacillus polymyxa	Bacteria;Terrabacteria group;Firmicutes	CF05	SAMN03165199	PRJNA261104	GCA_000785455.1	Chromosome	5.76261
Paenibacillus sp. RUD330	Bacteria;Terrabacteria group;Firmicutes	RUD330	SAMN07430240	PRJNA396653	GCA_002243345.1	Chromosome	5.56277
Paenibacillus uliginis N3/975	Bacteria;Terrabacteria group;Firmicutes	N3/975	SAMN05661091	PRJEB20439	GCA_900177425.1	Chromosome	6.45219
Paeniclostridium sordellii	Bacteria;Terrabacteria group;Firmicutes	JGS6382	SAMEA1572077	PRJEB7741	GCA_000953555.1	Chromosome	3.56286
Paeniclostridium sordellii	Bacteria;Terrabacteria group;Firmicutes	ATCC9714	SAMEA1572090	PRJEB7738	GCA_000953675.1	Chromosome	3.53495
Pajaroellobacter abortibovis	Bacteria;Proteobacteria;delta/epsilon subdivisions	BTF92-0548A/99-0131	SAMN05433522	PRJNA330989	GCA_001931505.1	Chromosome	1.82163
Pantoea ananatis	Bacteria;Proteobacteria;Gammaproteobacteria	Jan-97	SAMN06827853	PRJNA384061	GCA_002952035.1	Chromosome	5.04741
Pantoea ananatis	Bacteria;Proteobacteria;Gammaproteobacteria	SGAir0210	SAMN08222708	PRJNA388547	GCA_003184965.1	Chromosome	4.80879
Pantoea ananatis	Bacteria;Proteobacteria;Gammaproteobacteria	SGAir0210	SAMN08222708	PRJNA388547	GCA_003184965.2	Chromosome	4.80869
Parageobacillus genomosp. 1	Bacteria;Terrabacteria group;Firmicutes	NUB3621	SAMN02727286	PRJNA189971	GCA_000632515.1	Chromosome	3.62238
Parageobacillus thermoglucosidasius TNO-09.020	Bacteria;Terrabacteria group;Firmicutes	TNO-09.020	SAMN02471215	PRJNA81577	GCA_000258725.1	Chromosome	3.74024
Paraoerskovia marina	Bacteria;Terrabacteria group;Actinobacteria	DSM 22126	SAMN04489860	PRJEB16383	GCA_900105445.1	Chromosome	2.98694
Parascardovia denticolens DSM 10105 = JCM 12538	Bacteria;Terrabacteria group;Actinobacteria	DSM 10105	SAMN02299441	PRJNA50509	GCA_000191785.1	Chromosome	1.89145
Pasteurella multocida	Bacteria;Proteobacteria;Gammaproteobacteria	DP1	SAMN07599873	PRJNA401216	GCA_002310255.1	Chromosome	2.0471
Pasteurella multocida	Bacteria;Proteobacteria;Gammaproteobacteria	375-A/15	SAMN07599877	PRJNA401218	GCA_002310275.1	Chromosome	2.29262
Pasteurella multocida	Bacteria;Proteobacteria;Gammaproteobacteria	F	SAMN03860045	PRJNA289954	GCA_002859925.1	Chromosome	2.25551
Pasteurella multocida	Bacteria;Proteobacteria;Gammaproteobacteria	4407	SAMN09094599	PRJNA433612	GCA_003261335.1	Chromosome	2.24377
Pasteurella multocida	Bacteria;Proteobacteria;Gammaproteobacteria	3361	SAMN08512319	PRJNA433612	GCA_003261435.1	Chromosome	2.3211
Pasteurella multocida	Bacteria;Proteobacteria;Gammaproteobacteria	14424	SAMN09094600	PRJNA433612	GCA_003261515.1	Chromosome	2.24534
Pasteurella multocida subsp. gallicida P1059	Bacteria;Proteobacteria;Gammaproteobacteria	P1059	SAMN02470591	PRJNA152827	GCA_000298675.1	Chromosome	2.30791
Pasteurella multocida subsp. gallicida X73	Bacteria;Proteobacteria;Gammaproteobacteria	X73	SAMN02470584	PRJNA155371	GCA_000298655.1	Chromosome	2.2668
Pasteurella multocida subsp. multocida	Bacteria;Proteobacteria;Gammaproteobacteria	RCAD0259	SAMN04195477	PRJNA300367	GCA_003428945.1	Chromosome	2.38662
Pasteurella multocida subsp. multocida P1062	Bacteria;Proteobacteria;Gammaproteobacteria	P1062	SAMN02470583	PRJNA201507	GCA_000413135.2	Chromosome	2.69901
Pasteurellaceae bacterium 12565	Bacteria;Proteobacteria;Gammaproteobacteria	12565	SAMN08512415	PRJNA433612	GCA_003261455.1	Chromosome	2.63002
Pasteurellaceae bacterium 12591	Bacteria;Proteobacteria;Gammaproteobacteria	12591	SAMN08512320	PRJNA433612	GCA_003261495.1	Chromosome	2.2691
Pasteurellaceae bacterium NI1060	Bacteria;Proteobacteria;Gammaproteobacteria	NI1060	SAMN03801592	PRJNA288779	GCA_001712855.1	Chromosome	2.55408
Pectobacterium carotovorum	Bacteria;Proteobacteria;Gammaproteobacteria	SCC1	SAMN06621608	PRJNA379819	GCA_003571485.1	Chromosome	4.98032
Pectobacterium parmentieri	Bacteria;Proteobacteria;Gammaproteobacteria	IFB5623	SAMN08494009	PRJNA433470	GCA_003628615.1	Chromosome	5.0068
Pectobacterium parmentieri	Bacteria;Proteobacteria;Gammaproteobacteria	IFB5605	SAMN08494007	PRJNA433470	GCA_003628715.1	Chromosome	5.04069
Pedobacter sp. G11	Bacteria;FCB group;Bacteroidetes/Chlorobi group	G11	SAMN10265248	PRJNA497688	GCA_003860265.1	Chromosome	5.07247
Pelobacter acetylenicus	Bacteria;Proteobacteria;delta/epsilon subdivisions	DSM 3247	SAMN04909702	PRJNA319824	GCA_001887715.1	Chromosome	3.17636
Phycicoccus dokdonensis	Bacteria;Terrabacteria group;Actinobacteria	DSM 22329	SAMN04489867	PRJEB16272	GCA_900104525.1	Chromosome	3.94216
Planktothrix agardhii NIVA-CYA 126/8	Bacteria;Terrabacteria group;Cyanobacteria/Melainabacteria group	NIVA-CYA 126/8	SAMN02867752	PRJNA163669	GCA_000710505.1	Chromosome	5.04587
Plantibacter flavus	Bacteria;Terrabacteria group;Actinobacteria	251	SAMN06229853	PRJNA361268	GCA_002024505.1	Chromosome	4.21168
Polaribacter reichenbachii	Bacteria;FCB group;Bacteroidetes/Chlorobi group	KCTC 23969	SAMN06133461	PRJNA357143	GCA_002814055.1	Chromosome	4.12259
Polaribacter sejongensis	Bacteria;FCB group;Bacteroidetes/Chlorobi group	KCTC 23670	SAMN06133458	PRJNA357141	GCA_002814075.1	Chromosome	4.52627
Polaribacter sp. Hel1_33_78	Bacteria;FCB group;Bacteroidetes/Chlorobi group	Hel1_33_78	SAMN04487762	PRJEB16501	GCA_900106075.1	Chromosome	3.22792
Polaribacter sp. KT 15	Bacteria;FCB group;Bacteroidetes/Chlorobi group	KT 15	SAMN05720268	PRJEB18421	GCA_900143115.1	Chromosome	3.22178
Polaribacter sp. KT25b	Bacteria;FCB group;Bacteroidetes/Chlorobi group	KT25b	SAMN05216503	PRJEB16430	GCA_900105145.1	Chromosome	3.95156
Polaribacter sp. SA4-10	Bacteria;FCB group;Bacteroidetes/Chlorobi group	SA4-10	SAMN06133347	PRJNA357126	GCA_002163835.1	Chromosome	3.43586
Polaribacter sp. SA4-12	Bacteria;FCB group;Bacteroidetes/Chlorobi group	SA4-12	SAMN06133351	PRJNA357130	GCA_002163675.1	Chromosome	3.99026
Polynucleobacter asymbioticus	Bacteria;Proteobacteria;Betaproteobacteria	MG-25-Pas1-D2	SAMN03430691	PRJNA278737	GCA_003261235.1	Chromosome	1.83337
Polynucleobacter asymbioticus	Bacteria;Proteobacteria;Betaproteobacteria	UB-Kaiv-W7	SAMN03430798	PRJNA278737	GCA_003261255.1	Chromosome	1.83092
Polynucleobacter wuianus	Bacteria;Proteobacteria;Betaproteobacteria	QLW-P1FAT50C-4	SAMN05017694	PRJNA295639	GCA_001659725.1	Chromosome	2.2322
Porphyrobacter sp. CACIAM 03H1	Bacteria;Proteobacteria;Alphaproteobacteria	CACIAM 03H1	SAMN07142739	PRJNA387241	GCA_002215495.1	Chromosome	3.52522
Porphyromonas gingivalis	Bacteria;FCB group;Bacteroidetes/Chlorobi group	HG66	SAMN02732406	PRJNA245225	GCA_000739415.1	Chromosome	2.44178
Porphyromonas gingivalis JCVI SC001	Bacteria;FCB group;Bacteroidetes/Chlorobi group	JCVI SC001	SAMN02436407	PRJNA167667	GCA_000380305.1	Chromosome	2.4264
Prevotella scopos JCM 17725	Bacteria;FCB group;Bacteroidetes/Chlorobi group	W2052	SAMN03897722	PRJNA282954	GCA_001683355.1	Chromosome	3.30375
Prochlorococcus marinus str. MIT 9211	Bacteria;Terrabacteria group;Cyanobacteria/Melainabacteria group	MIT9211	SAMN00622972	PRJNA13551	GCA_000018585.1	Chromosome	1.68896
Prochlorococcus sp. RS01	Bacteria;Terrabacteria group;Cyanobacteria/Melainabacteria group	RS01	SAMN06061932	PRJNA355059	GCA_001989435.1	Chromosome	1.6577
Prochlorococcus sp. RS04	Bacteria;Terrabacteria group;Cyanobacteria/Melainabacteria group	RS04	SAMN06061933	PRJNA355059	GCA_001989455.1	Chromosome	1.65632
Prochlorococcus sp. RS50	Bacteria;Terrabacteria group;Cyanobacteria/Melainabacteria group	RS50	SAMN06061931	PRJNA355059	GCA_001989415.1	Chromosome	1.65613
Proteus mirabilis	Bacteria;Proteobacteria;Gammaproteobacteria	CCUG 70746	SAMN07602702	PRJNA401330	GCA_003194305.1	Chromosome	4.10164
Providencia rettgeri Dmel1	Bacteria;Proteobacteria;Gammaproteobacteria	Dmel1	SAMN02429043	PRJNA82575	GCA_000314835.2	Chromosome	4.34865
Providencia sneebia DSM 19967	Bacteria;Proteobacteria;Gammaproteobacteria	DSM 19967	SAMN02428955	PRJNA82569	GCA_000314895.2	Chromosome	3.89612
Providencia stuartii	Bacteria;Proteobacteria;Gammaproteobacteria	FDAARGOS_87	SAMN02934542	PRJNA231221	GCA_000783455.2	Chromosome	4.5615
Pseudarthrobacter equi	Bacteria;Terrabacteria group;Actinobacteria	IMMIB L-1606	SAMN04489743	PRJEB16401	GCA_900105535.1	Chromosome	4.45918
Pseudoalteromonas carrageenovora IAM 12662	Bacteria;Proteobacteria;Gammaproteobacteria	ATCC 43555	SAMEA104400034	PRJEB23587	GCA_900239935.1	Chromosome	4.58498
Pseudoalteromonas piscicida	Bacteria;Proteobacteria;Gammaproteobacteria	JCM 20779	SAMN02470929	PRJNA77683	GCA_000238315.4	Chromosome	5.48828
Pseudodesulfovibrio piezophilus C1TLV30	Bacteria;Proteobacteria;delta/epsilon subdivisions	type strain: C1TLV30	SAMEA2272703	PRJEB26	GCA_000341895.1	Chromosome	3.6461
Pseudolabrys taiwanensis	Bacteria;Proteobacteria;Alphaproteobacteria	CC-BB4	SAMN09742692	PRJNA483524	GCA_003367395.1	Chromosome	5.59374
Pseudomonas aeruginosa	Bacteria;Proteobacteria;Gammaproteobacteria	PSE305	SAMEA3139100	PRJEB5488	GCA_000750905.1	Chromosome	6.76245
Pseudomonas aeruginosa	Bacteria;Proteobacteria;Gammaproteobacteria	CCBH4851	SAMN02947975	PRJNA257157	GCA_000763245.2	Chromosome	7.06088
Pseudomonas aeruginosa	Bacteria;Proteobacteria;Gammaproteobacteria	S04 90	SAMN03396926	PRJNA277811	GCA_000988505.1	Chromosome	7.25915
Pseudomonas aeruginosa	Bacteria;Proteobacteria;Gammaproteobacteria	M8A1	SAMN04916454	PRJNA320095	GCA_002116945.1	Chromosome	6.3683
Pseudomonas aeruginosa	Bacteria;Proteobacteria;Gammaproteobacteria	M8A4	SAMN04916455	PRJNA320096	GCA_002116985.1	Chromosome	6.3499
Pseudomonas aeruginosa	Bacteria;Proteobacteria;Gammaproteobacteria	M28A1	SAMN04916457	PRJNA320098	GCA_002117025.1	Chromosome	6.49944
Pseudomonas aeruginosa	Bacteria;Proteobacteria;Gammaproteobacteria	Pb18	SAMN04916456	PRJNA320097	GCA_002117045.1	Chromosome	6.40152
Pseudomonas aeruginosa	Bacteria;Proteobacteria;Gammaproteobacteria	AR_0440	SAMN07291533	PRJNA316321	GCA_003074095.1	Chromosome	7.16721
Pseudomonas aeruginosa	Bacteria;Proteobacteria;Gammaproteobacteria	AR_0443	SAMN07291536	PRJNA316321	GCA_003074115.1	Chromosome	6.77671
Pseudomonas aeruginosa	Bacteria;Proteobacteria;Gammaproteobacteria	WPB100	SAMN09859345	PRJNA486613	GCA_003441515.1	Chromosome	6.86956
Pseudomonas aeruginosa	Bacteria;Proteobacteria;Gammaproteobacteria	WPB101	SAMN09859346	PRJNA486613	GCA_003441535.1	Chromosome	6.87198
Pseudomonas aeruginosa	Bacteria;Proteobacteria;Gammaproteobacteria	WPB099	SAMN09859344	PRJNA486613	GCA_003441555.1	Chromosome	6.87211
Pseudomonas aeruginosa	Bacteria;Proteobacteria;Gammaproteobacteria	WPB098	SAMN09859343	PRJNA486613	GCA_003441575.1	Chromosome	6.51521
Pseudomonas aeruginosa	Bacteria;Proteobacteria;Gammaproteobacteria	6762	SAMN09389275	PRJNA475459	GCA_003665495.1	Chromosome	6.71484
Pseudomonas aeruginosa	Bacteria;Proteobacteria;Gammaproteobacteria	BH9	SAMN09270621	PRJNA473307	GCA_003795165.1	Chromosome	7.19704
Pseudomonas aeruginosa	Bacteria;Proteobacteria;Gammaproteobacteria	PGN5	SAMN10093512	PRJNA492129	GCA_003952745.1	Chromosome	6.26445
Pseudomonas aeruginosa	Bacteria;Proteobacteria;Gammaproteobacteria	PGN4	SAMN10093511	PRJNA492074	GCA_003952765.1	Chromosome	6.26442
Pseudomonas aeruginosa	Bacteria;Proteobacteria;Gammaproteobacteria	GIMC5016:PA1840	SAMN10449147	PRJNA506147	GCA_004000495.1	Chromosome	6.75027
Pseudomonas aeruginosa 39016	Bacteria;Proteobacteria;Gammaproteobacteria	39016	SAMN02471834	PRJNA49667	GCA_000148745.1	Chromosome	6.86606
Pseudomonas aeruginosa c7447m	Bacteria;Proteobacteria;Gammaproteobacteria	C7447m	SAMN02603588	PRJNA209859	GCA_000468935.1	Chromosome	6.2623
Pseudomonas aeruginosa LES400	Bacteria;Proteobacteria;Gammaproteobacteria	LES400	SAMN03081517	PRJNA222517	GCA_000583935.1	Chromosome	6.59112
Pseudomonas aeruginosa LESB65	Bacteria;Proteobacteria;Gammaproteobacteria	LESB65	SAMN03081518	PRJNA222519	GCA_000583955.1	Chromosome	6.527
Pseudomonas aeruginosa LESlike1	Bacteria;Proteobacteria;Gammaproteobacteria	LESlike1	SAMN03081519	PRJNA222520	GCA_000583975.1	Chromosome	6.50907
Pseudomonas aeruginosa LESlike4	Bacteria;Proteobacteria;Gammaproteobacteria	LESlike4	SAMN03081520	PRJNA222521	GCA_000583995.1	Chromosome	6.52405
Pseudomonas aeruginosa LESlike5	Bacteria;Proteobacteria;Gammaproteobacteria	LESlike5	SAMN03081515	PRJNA222522	GCA_000583895.1	Chromosome	6.54335
Pseudomonas aeruginosa LESlike7	Bacteria;Proteobacteria;Gammaproteobacteria	LESlike7	SAMN03081516	PRJNA222523	GCA_000583915.1	Chromosome	6.46791
Pseudomonas aeruginosa PA38182	Bacteria;Proteobacteria;Gammaproteobacteria	PA38182	SAMEA3138907	PRJEB4573	GCA_000531435.1	Chromosome	7.58615
Pseudomonas aeruginosa PA96	Bacteria;Proteobacteria;Gammaproteobacteria	PA96	SAMN03081533	PRJNA237015	GCA_000626655.2	Chromosome	6.94493
Pseudomonas aeruginosa PAO1H2O	Bacteria;Proteobacteria;Gammaproteobacteria	PAO1H2O	SAMN02740985	PRJNA83447	GCA_000714515.1	Chromosome	6.2644
Pseudomonas aeruginosa PAO1-VE13	Bacteria;Proteobacteria;Gammaproteobacteria	PAO1-VE13	SAMN02603590	PRJNA212862	GCA_000484545.1	Chromosome	6.26548
Pseudomonas aeruginosa PAO1-VE2	Bacteria;Proteobacteria;Gammaproteobacteria	PAO1-VE2	SAMN02603589	PRJNA212861	GCA_000484495.1	Chromosome	6.26548
Pseudomonas aeruginosa PAO581	Bacteria;Proteobacteria;Gammaproteobacteria	PAO581	SAMN02603587	PRJNA209856	GCA_000468555.1	Chromosome	6.04397
Pseudomonas agarici	Bacteria;Proteobacteria;Gammaproteobacteria	NCPPB 2472	SAMN04420121	PRJNA309076	GCA_001543125.1	Chromosome	5.502
Pseudomonas antarctica	Bacteria;Proteobacteria;Gammaproteobacteria	BS2772	SAMN04490179	PRJEB16214	GCA_900103795.1	Chromosome	6.37717
Pseudomonas arsenicoxydans	Bacteria;Proteobacteria;Gammaproteobacteria	CECT 7543	SAMN04489798	PRJEB16230	GCA_900103875.1	Chromosome	6.50298
Pseudomonas asplenii	Bacteria;Proteobacteria;Gammaproteobacteria	ATCC 23835	SAMN05216598	PRJEB16404	GCA_900105475.1	Chromosome	6.52964
Pseudomonas azotoformans	Bacteria;Proteobacteria;Gammaproteobacteria	LMG 21611	SAMN04489799	PRJEB16206	GCA_900103345.1	Chromosome	6.72739
Pseudomonas brassicacearum	Bacteria;Proteobacteria;Gammaproteobacteria	BS3663	SAMN04490180	PRJEB16280	GCA_900103245.1	Chromosome	6.77666
Pseudomonas brenneri	Bacteria;Proteobacteria;Gammaproteobacteria	BS2771	SAMN04490181	PRJEB16481	GCA_900105815.1	Chromosome	6.03271
Pseudomonas cedrina	Bacteria;Proteobacteria;Gammaproteobacteria	BS2981	SAMN04490182	PRJEB16405	GCA_900104915.1	Chromosome	6.53902
Pseudomonas chlororaphis	Bacteria;Proteobacteria;Gammaproteobacteria	ATCC 13985	SAMN04489803	PRJEB16371	GCA_900104715.1	Chromosome	7.04762
Pseudomonas chlororaphis	Bacteria;Proteobacteria;Gammaproteobacteria	LMG 21630	SAMN04489802	PRJEB16421	GCA_900104985.1	Chromosome	7.12059
Pseudomonas chlororaphis	Bacteria;Proteobacteria;Gammaproteobacteria	DSM 21509	SAMN05216585	PRJEB16416	GCA_900104995.1	Chromosome	7.0652
Pseudomonas chlororaphis O6	Bacteria;Proteobacteria;Gammaproteobacteria	O6	SAMN02436415	PRJNA67531	GCA_000264555.1	Chromosome	6.98025
Pseudomonas chlororaphis subsp. aureofaciens 30-84	Bacteria;Proteobacteria;Gammaproteobacteria	30-84	SAMN02436365	PRJNA67533	GCA_000281915.1	Chromosome	6.66632
Pseudomonas corrugata	Bacteria;Proteobacteria;Gammaproteobacteria	BS3649	SAMN04490183	PRJEB16504	GCA_900106085.1	Chromosome	6.15084
Pseudomonas extremaustralis	Bacteria;Proteobacteria;Gammaproteobacteria	DSM 17835	SAMN05216591	PRJEB15798	GCA_900102035.1	Chromosome	6.67443
Pseudomonas extremorientalis	Bacteria;Proteobacteria;Gammaproteobacteria	BS2774	SAMN04490184	PRJEB16257	GCA_900104365.1	Chromosome	6.3731
Pseudomonas fluorescens	Bacteria;Proteobacteria;Gammaproteobacteria	KENGFT3	SAMN04495906	PRJNA312098	GCA_001602175.1	Chromosome	6.18329
Pseudomonas fluorescens	Bacteria;Proteobacteria;Gammaproteobacteria	FW300-N2E2	SAMN03294340	PRJNA273571	GCA_001623525.1	Chromosome	6.9211
Pseudomonas fluorescens	Bacteria;Proteobacteria;Gammaproteobacteria	FR1	SAMN08297139	PRJNA428622	GCA_002879715.1	Chromosome	6.86939
Pseudomonas fluorescens	Bacteria;Proteobacteria;Gammaproteobacteria	NEP1	SAMN07310584	PRJNA392819	GCA_003352875.1	Chromosome	6.31388
Pseudomonas fluorescens	Bacteria;Proteobacteria;Gammaproteobacteria	ATCC 13525	SAMN04488487	PRJEB22404	GCA_900215245.1	Chromosome	6.51155
Pseudomonas fluorescens Q2-87	Bacteria;Proteobacteria;Gammaproteobacteria	Q2-87	SAMN02436465	PRJNA67535	GCA_000281895.1	Chromosome	6.36817
Pseudomonas fluorescens Q8r1-96	Bacteria;Proteobacteria;Gammaproteobacteria	Q8r1-96	SAMN02436384	PRJNA67537	GCA_000263695.2	Chromosome	6.60261
Pseudomonas fluorescens R124	Bacteria;Proteobacteria;Gammaproteobacteria	R124	SAMN02471518	PRJNA68653	GCA_000292795.1	Chromosome	6.30049
Pseudomonas fluorescens SS101	Bacteria;Proteobacteria;Gammaproteobacteria	SS101	SAMN02436383	PRJNA67539	GCA_000263675.2	Chromosome	6.17954
Pseudomonas fluorescens WH6	Bacteria;Proteobacteria;Gammaproteobacteria	WH6	SAMN02470777	PRJNA46613	GCA_000166515.1	Chromosome	6.27087
Pseudomonas fragi	Bacteria;Proteobacteria;Gammaproteobacteria	DBC	SAMN07187748	PRJNA388845	GCA_002205455.1	Chromosome	5.0723
Pseudomonas fragi	Bacteria;Proteobacteria;Gammaproteobacteria	NRRL B-727	SAMN05216594	PRJEB16494	GCA_900105835.1	Chromosome	5.0723
Pseudomonas fuscovaginae	Bacteria;Proteobacteria;Gammaproteobacteria	LMG 2158	SAMN05216581	PRJEB16115	GCA_900108595.1	Chromosome	6.59235
Pseudomonas granadensis	Bacteria;Proteobacteria;Gammaproteobacteria	LMG 27940	SAMN05216579	PRJEB16372	GCA_900105485.1	Chromosome	5.94317
Pseudomonas guangdongensis	Bacteria;Proteobacteria;Gammaproteobacteria	CCTCC 2012022	SAMN05216580	PRJEB16458	GCA_900105885.1	Chromosome	3.19115
Pseudomonas koreensis	Bacteria;Proteobacteria;Gammaproteobacteria	BS3658	SAMN04490189	PRJEB15748	GCA_900101415.1	Chromosome	6.12391
Pseudomonas libanensis	Bacteria;Proteobacteria;Gammaproteobacteria	BS2975	SAMN04490190	PRJEB16052	GCA_900101035.1	Chromosome	6.2632
Pseudomonas lini	Bacteria;Proteobacteria;Gammaproteobacteria	BS3782	SAMN04490191	PRJEB16415	GCA_900104735.1	Chromosome	6.52984
Pseudomonas litoralis	Bacteria;Proteobacteria;Gammaproteobacteria	2SM5	SAMN05216198	PRJEB16410	GCA_900105005.1	Chromosome	3.98794
Pseudomonas mandelii	Bacteria;Proteobacteria;Gammaproteobacteria	LMG 21607	SAMN04489801	PRJEB16502	GCA_900106065.1	Chromosome	7.04176
Pseudomonas mediterranea	Bacteria;Proteobacteria;Gammaproteobacteria	DSM 16733	SAMN05216476	PRJEB16456	GCA_900106005.1	Chromosome	6.34624
Pseudomonas moraviensis	Bacteria;Proteobacteria;Gammaproteobacteria	BS3668	SAMN04490196	PRJEB16479	GCA_900105805.1	Chromosome	6.09254
Pseudomonas moraviensis R28-S	Bacteria;Proteobacteria;Gammaproteobacteria	R28-S	SAMN02471806	PRJNA217803	GCA_000512275.1	Chromosome	6.30832
Pseudomonas mucidolens	Bacteria;Proteobacteria;Gammaproteobacteria	LMG 2223	SAMN05216202	PRJEB16499	GCA_900106045.1	Chromosome	5.85317
Pseudomonas orientalis	Bacteria;Proteobacteria;Gammaproteobacteria	BS2775	SAMN04490197	PRJEB16399	GCA_900105795.1	Chromosome	6.13023
Pseudomonas oryzae	Bacteria;Proteobacteria;Gammaproteobacteria	KCTC 32247	SAMN05216221	PRJEB16377	GCA_900104805.1	Chromosome	4.64219
Pseudomonas oryzihabitans	Bacteria;Proteobacteria;Gammaproteobacteria	MS8	SAMN07272522	PRJNA391712	GCA_003293465.1	Chromosome	5.43606
Pseudomonas palleroniana	Bacteria;Proteobacteria;Gammaproteobacteria	MAB3	SAMN08196780	PRJNA422796	GCA_002953635.1	Chromosome	6.29134
Pseudomonas poae	Bacteria;Proteobacteria;Gammaproteobacteria	BS2776	SAMN04490208	PRJEB16234	GCA_900103965.1	Chromosome	5.95024
Pseudomonas pohangensis	Bacteria;Proteobacteria;Gammaproteobacteria	DSM 17875	SAMN05216296	PRJEB16450	GCA_900105995.1	Chromosome	3.76969
Pseudomonas prosekii	Bacteria;Proteobacteria;Gammaproteobacteria	LMG 26867	SAMN05216222	PRJEB16427	GCA_900105155.1	Chromosome	6.09206
Pseudomonas protegens	Bacteria;Proteobacteria;Gammaproteobacteria	UCT	SAMN05964115	PRJNA299395	GCA_001874665.1	Chromosome	7.24764
Pseudomonas psychrophila	Bacteria;Proteobacteria;Gammaproteobacteria	BS3667	SAMN04490201	PRJEB16505	GCA_900106105.1	Chromosome	5.32248
Pseudomonas putida	Bacteria;Proteobacteria;Gammaproteobacteria	DRA525	SAMN05829281	PRJNA352034	GCA_001908395.1	Chromosome	6.26758
Pseudomonas putida	Bacteria;Proteobacteria;Gammaproteobacteria	N1R	SAMN05216501	PRJEB18870	GCA_900156185.1	Chromosome	5.72916
Pseudomonas putida	Bacteria;Proteobacteria;Gammaproteobacteria	KT2440	SAMN05216307	PRJEB19718	GCA_900167985.1	Chromosome	6.20306
Pseudomonas reinekei	Bacteria;Proteobacteria;Gammaproteobacteria	BS3776	SAMN04490202	PRJEB16255	GCA_900104125.1	Chromosome	6.31269
Pseudomonas rhodesiae	Bacteria;Proteobacteria;Gammaproteobacteria	BS2777	SAMN04490209	PRJEB16487	GCA_900105575.1	Chromosome	6.4178
Pseudomonas sabulinigri	Bacteria;Proteobacteria;Gammaproteobacteria	JCM 14963	SAMN05216271	PRJEB16439	GCA_900105255.1	Chromosome	4.0302
Pseudomonas salegens	Bacteria;Proteobacteria;Gammaproteobacteria	CECT 8338	SAMN05216210	PRJEB16488	GCA_900105655.1	Chromosome	3.7961
Pseudomonas saudiphocaensis	Bacteria;Proteobacteria;Gammaproteobacteria	20_BN	SAMEA2658259	PRJEB6478	GCA_000756775.2	Chromosome	3.67376
Pseudomonas sihuiensis	Bacteria;Proteobacteria;Gammaproteobacteria	KCTC 32246	SAMN05216363	PRJEB16462	GCA_900106015.1	Chromosome	5.47637
Pseudomonas simiae	Bacteria;Proteobacteria;Gammaproteobacteria	WCS417	SAMN02739889	PRJNA245780	GCA_000698265.1	Chromosome	6.16907
Pseudomonas sp. 02C 26	Bacteria;Proteobacteria;Gammaproteobacteria	02C 26	SAMN08044071	PRJNA419188	GCA_002843585.1	Chromosome	5.4046
Pseudomonas sp. 09C 129	Bacteria;Proteobacteria;Gammaproteobacteria	09C 129	SAMN08044072	PRJNA419188	GCA_002843625.1	Chromosome	6.89767
Pseudomonas sp. 7SR1	Bacteria;Proteobacteria;Gammaproteobacteria	7SR1	SAMN05428955	PRJEB18901	GCA_900156465.1	Chromosome	6.0903
Pseudomonas sp. A214	Bacteria;Proteobacteria;Gammaproteobacteria	A214	SAMN05216504	PRJEB18871	GCA_900156295.1	Chromosome	6.07763
Pseudomonas sp. B10	Bacteria;Proteobacteria;Gammaproteobacteria	B10	SAMN05216509	PRJEB18869	GCA_900156235.1	Chromosome	5.89739
Pseudomonas sp. bs2935	Bacteria;Proteobacteria;Gammaproteobacteria	BS2935	SAMN04490210	PRJEB16426	GCA_900105085.1	Chromosome	5.86885
Pseudomonas sp. LAB-08	Bacteria;Proteobacteria;Gammaproteobacteria		SAMD00047326	PRJDB4583	GCA_002356535.1	Chromosome	6.73396
Pseudomonas sp. MT-1	Bacteria;Proteobacteria;Gammaproteobacteria	MT-1	SAMD00017418	PRJDB2890	GCA_000828755.1	Chromosome	4.86126
Pseudomonas sp. NS1(2017)	Bacteria;Proteobacteria;Gammaproteobacteria	NS1	SAMN07484035	PRJNA397663	GCA_002269425.1	Chromosome	6.70252
Pseudomonas sp. S09G 359	Bacteria;Proteobacteria;Gammaproteobacteria	S09G 359	SAMN08044503	PRJNA419203	GCA_002843605.1	Chromosome	6.76799
Pseudomonas sp. s211(2017)	Bacteria;Proteobacteria;Gammaproteobacteria	s211(2017)	SAMN07783793	PRJNA414262	GCA_003033885.1	Chromosome	5.94862
Pseudomonas sp. WCS374	Bacteria;Proteobacteria;Gammaproteobacteria	WCS374	SAMN02740646	PRJNA245805	GCA_000698295.1	Chromosome	6.08505
Pseudomonas sp. Z003-0.4C(8344-21)	Bacteria;Proteobacteria;Gammaproteobacteria	Z003-0.4C(8344-21)	SAMN05216496	PRJEB16408	GCA_900104975.1	Chromosome	6.11348
Pseudomonas synxantha	Bacteria;Proteobacteria;Gammaproteobacteria	LMG 2190	SAMN05216475	PRJEB16480	GCA_900105675.1	Chromosome	6.84202
Pseudomonas synxantha BG33R	Bacteria;Proteobacteria;Gammaproteobacteria	BG33R	SAMN02436586	PRJNA67541	GCA_000263715.2	Chromosome	6.29749
Pseudomonas syringae	Bacteria;Proteobacteria;Gammaproteobacteria	31R1	SAMN05421724	PRJEB16445	GCA_900105295.1	Chromosome	5.87462
Pseudomonas syringae pv. actinidiae ICMP 9617	Bacteria;Proteobacteria;Gammaproteobacteria	ICMP 9617	SAMN02740942	PRJNA167426	GCA_000658965.1	Chromosome	6.4977
Pseudomonas syringae pv. syringae B64	Bacteria;Proteobacteria;Gammaproteobacteria	B64	SAMN02472031	PRJNA180994	GCA_000331385.1	Chromosome	5.93004
Pseudomonas syringae pv. syringae SM	Bacteria;Proteobacteria;Gammaproteobacteria	SM	SAMN02472030	PRJNA181198	GCA_000412165.1	Chromosome	6.1241
Pseudomonas thivervalensis	Bacteria;Proteobacteria;Gammaproteobacteria	SC5	SAMN07258962	PRJNA391188	GCA_003293325.1	Chromosome	6.59235
Pseudomonas thivervalensis	Bacteria;Proteobacteria;Gammaproteobacteria	PLM3	SAMN07269618	PRJNA391188	GCA_003293395.1	Chromosome	6.59119
Pseudomonas thivervalensis	Bacteria;Proteobacteria;Gammaproteobacteria	BS3779	SAMN04490204	PRJEB15833	GCA_900102295.1	Chromosome	6.60408
Pseudomonas tolaasii	Bacteria;Proteobacteria;Gammaproteobacteria	2192T	SAMN06579284	PRJNA379084	GCA_002072675.1	Chromosome	6.85668
Pseudomonas trivialis	Bacteria;Proteobacteria;Gammaproteobacteria	BS3111	SAMN04490205	PRJEB16396	GCA_900104885.1	Chromosome	5.63467
Pseudomonas umsongensis	Bacteria;Proteobacteria;Gammaproteobacteria	BS3657	SAMN04490206	PRJEB16442	GCA_900105285.1	Chromosome	6.74927
Pseudomonas vancouverensis	Bacteria;Proteobacteria;Gammaproteobacteria	BS3656	SAMN05216558	PRJEB16464	GCA_900105825.1	Chromosome	6.4249
Pseudomonas xanthomarina	Bacteria;Proteobacteria;Gammaproteobacteria	LMG 23572	SAMN05216535	PRJEB15821	GCA_900108535.1	Chromosome	4.33229
Pseudomonas xinjiangensis	Bacteria;Proteobacteria;Gammaproteobacteria	NRRL B-51270	SAMN05216421	PRJEB16376	GCA_900104945.1	Chromosome	3.53709
Pseudomonas yamanorum	Bacteria;Proteobacteria;Gammaproteobacteria	LMG 27247	SAMN05216237	PRJEB16453	GCA_900105735.1	Chromosome	7.08753
Pseudovibrio sp. FO-BEG1	Bacteria;Proteobacteria;Alphaproteobacteria	FO-BEG1	SAMN02261085	PRJNA73563	GCA_000236645.1	Chromosome	5.91678
Psychrobacter sp. P11F6	Bacteria;Proteobacteria;Gammaproteobacteria	P11F6	SAMN03975699	PRJNA292373	GCA_001435295.1	Chromosome	3.515
Psychrobacter sp. P11G3	Bacteria;Proteobacteria;Gammaproteobacteria	P11G3	SAMN03975701	PRJNA292375	GCA_001435845.1	Chromosome	3.28286
Rahnella aquatilis CIP 78.65 = ATCC 33071	Bacteria;Proteobacteria;Gammaproteobacteria	CIP 78.65	SAMN02261385	PRJNA60227	GCA_000241955.1	Chromosome	5.4489
Ralstonia mannitolilytica	Bacteria;Proteobacteria;Betaproteobacteria	GML-Rals1-TR	SAMN08156695	PRJNA421810	GCA_002863525.1	Chromosome	5.0844
Ralstonia solanacearum	Bacteria;Proteobacteria;Betaproteobacteria	P824	SAMN08196801	PRJNA422804	GCA_003576625.1	Chromosome	6.0093
Ralstonia solanacearum	Bacteria;Proteobacteria;Betaproteobacteria	T523	SAMN07436295	PRJNA396766	GCA_003595325.1	Chromosome	5.72233
Ralstonia solanacearum CFBP2957	Bacteria;Proteobacteria;Betaproteobacteria	CFBP2957	SAMEA2272283	PRJEA50685	GCA_000197855.1	Chromosome	3.41739
Ralstonia solanacearum CMR15	Bacteria;Proteobacteria;Betaproteobacteria	CMR15	SAMEA2272127	PRJEA50681	GCA_000427195.1	Chromosome	5.59037
Ralstonia solanacearum FQY_4	Bacteria;Proteobacteria;Betaproteobacteria	FQY_4	SAMN02603298	PRJNA182081	GCA_000348545.1	Chromosome	5.80525
Raoultella ornithinolytica	Bacteria;Proteobacteria;Gammaproteobacteria	18	SAMN04025340	PRJNA294405	GCA_001723565.1	Chromosome	5.69282
Raoultella ornithinolytica	Bacteria;Proteobacteria;Gammaproteobacteria	FDAARGOS_431	SAMN07312475	PRJNA231221	GCA_002635365.1	Chromosome	6.04082
Raoultella planticola	Bacteria;Proteobacteria;Gammaproteobacteria	FDAARGOS_429	SAMN07312473	PRJNA231221	GCA_002635135.1	Chromosome	5.88979
Raoultella planticola	Bacteria;Proteobacteria;Gammaproteobacteria	FDAARGOS_430	SAMN07312474	PRJNA231221	GCA_003699975.1	Chromosome	6.01523
Raphidiopsis curvata NIES-932	Bacteria;Terrabacteria group;Cyanobacteria/Melainabacteria group	NIES-932	SAMD00079803	PRJDB5665	GCA_002368135.1	Chromosome	3.43198
Rheinheimera sp. F8	Bacteria;Proteobacteria;Gammaproteobacteria	F8	SAMN04299634	PRJNA304367	GCA_001518915.1	Chromosome	4.46461
Rhizobium favelukesii	Bacteria;Proteobacteria;Alphaproteobacteria	LPU83	SAMEA3138925	PRJEB4920	GCA_000577275.1	Chromosome	7.03881
Rhizobium sp. N541	Bacteria;Proteobacteria;Alphaproteobacteria	N541	SAMN03998647	PRJNA293118	GCA_001675095.1	Chromosome	6.86089
Rhizobium sp. N941	Bacteria;Proteobacteria;Alphaproteobacteria	N941	SAMN03998648	PRJNA293118	GCA_001675075.1	Chromosome	6.85201
Rhodobacter sphaeroides	Bacteria;Proteobacteria;Alphaproteobacteria	AB25	SAMN10286436	PRJNA498263	GCA_003846365.1	Chromosome	4.58872
Rhodobacter sphaeroides	Bacteria;Proteobacteria;Alphaproteobacteria	AB27	SAMN10286437	PRJNA498264	GCA_003846385.1	Chromosome	4.40569
Rhodobacter sphaeroides	Bacteria;Proteobacteria;Alphaproteobacteria	AB29	SAMN10286438	PRJNA498265	GCA_003846405.1	Chromosome	4.54723
Rhodobacter sphaeroides	Bacteria;Proteobacteria;Alphaproteobacteria	AB24	SAMN10285752	PRJNA498235	GCA_003846425.1	Chromosome	4.74545
Rhodobacter sphaeroides 2.4.1	Bacteria;Proteobacteria;Alphaproteobacteria		SAMN02598537	PRJNA56	GCA_000012905.2	Chromosome	4.60298
Rhodobacter sphaeroides WS8N	Bacteria;Proteobacteria;Alphaproteobacteria	WS8N	SAMN02471741	PRJNA63267	GCA_000212605.1	Chromosome	4.41779
Rhodococcus aetherivorans	Bacteria;Terrabacteria group;Actinobacteria	BCP1	SAMN02470652	PRJNA213668	GCA_000470885.1	Chromosome	6.23182
Rhodococcus hoagii ATCC 33707	Bacteria;Terrabacteria group;Actinobacteria	ATCC 33707	SAMN00001487	PRJNA31525	GCA_000164155.2	Chromosome	5.25906
Rhodococcus opacus	Bacteria;Terrabacteria group;Actinobacteria	R7	SAMN02769606	PRJNA246296	GCA_000736435.1	Chromosome	10.1181
Rhodococcus rhodochrous	Bacteria;Terrabacteria group;Actinobacteria	EP4	SAMN08648226	PRJNA437303	GCA_003004765.2	Chromosome	5.71765
Rickettsia endosymbiont of Ixodes scapularis	Bacteria;Proteobacteria;Alphaproteobacteria		SAMN02436262	PRJNA33979	GCA_000160735.1	Chromosome	2.10009
Rickettsia massiliae str. AZT80	Bacteria;Proteobacteria;Alphaproteobacteria	AZT80	SAMN02603559	PRJNA75039	GCA_000283855.1	Chromosome	1.27872
Rickettsia prowazekii str. Dachau	Bacteria;Proteobacteria;Alphaproteobacteria	Dachau	SAMN02603545	PRJNA75005	GCA_000277225.1	Chromosome	1.10905
Rickettsia raoultii	Bacteria;Proteobacteria;Alphaproteobacteria	Khabarovsk	SAMN03372504	PRJNA276402	GCA_000940955.1	Chromosome	1.48328
Rickettsia raoultii	Bacteria;Proteobacteria;Alphaproteobacteria	IM16	SAMN06249243	PRJNA362804	GCA_001975185.1	Chromosome	1.34456
Rickettsia rickettsii str. Hauke	Bacteria;Proteobacteria;Alphaproteobacteria	Hauke	SAMN02603551	PRJNA75021	GCA_000283835.1	Chromosome	1.26977
Rickettsia sibirica 246	Bacteria;Proteobacteria;Alphaproteobacteria	246	SAMN02393728	PRJNA1414	GCA_000166935.1	Chromosome	1.25002
Romboutsia ilealis	Bacteria;Terrabacteria group;Firmicutes	CRIB	SAMEA2724985	PRJEB4727	GCA_900015215.1	Chromosome	2.58819
Romboutsia sp. Frifi	Bacteria;Terrabacteria group;Firmicutes	FRIFI	SAMEA2733106	PRJEB7106	GCA_900002575.1	Chromosome	3.03977
Roseburia intestinalis M50/1	Bacteria;Terrabacteria group;Firmicutes	M50/1	SAMEA3138359	PRJNA39165	GCA_000209995.1	Chromosome	4.14355
Roseburia intestinalis XB6B4	Bacteria;Terrabacteria group;Firmicutes	XB6B4	SAMEA3138374	PRJNA45953	GCA_000210655.1	Chromosome	4.28629
Ruminococcus champanellensis 18P13 = JCM 17042	Bacteria;Terrabacteria group;Firmicutes	type strain: 18P13	SAMEA3138364	PRJNA39179	GCA_000210095.1	Chromosome	2.57321
Ruminococcus sp. SR1/5	Bacteria;Terrabacteria group;Firmicutes	SR1/5	SAMEA3138351	PRJNA39149	GCA_000209835.1	Chromosome	3.54561
Ruminococcus torques L2-14	Bacteria;Terrabacteria group;Firmicutes	L2-14	SAMEA3138361	PRJNA39169	GCA_000210035.1	Chromosome	3.34168
Saccharomonospora azurea NA-128	Bacteria;Terrabacteria group;Actinobacteria	NA-128	SAMN02261398	PRJNA62037	GCA_000231055.3	Chromosome	4.76385
Saccharomonospora cyanea NA-134	Bacteria;Terrabacteria group;Actinobacteria	NA-134	SAMN02256534	PRJNA61997	GCA_000244975.1	Chromosome	5.4083
Saccharomonospora glauca K62	Bacteria;Terrabacteria group;Actinobacteria	K62	SAMN02441787	PRJNA63505	GCA_000243395.3	Chromosome	4.56411
Saccharomonospora marina XMU15	Bacteria;Terrabacteria group;Actinobacteria	XMU15	SAMN02261396	PRJNA61991	GCA_000244955.1	Chromosome	5.96559
Salegentibacter salegens	Bacteria;FCB group;Bacteroidetes/Chlorobi group	ACAM 48	SAMN05878281	PRJEB18407	GCA_900142975.1	Chromosome	4.0101
Salmonella enterica	Bacteria;Proteobacteria;Gammaproteobacteria	201001922	SAMN08784247	PRJNA445436	GCA_003030965.1	Chromosome	4.85867
Salmonella enterica	Bacteria;Proteobacteria;Gammaproteobacteria	SA20025921	SAMN06044994	PRJNA354244	GCA_003325175.1	Chromosome	5.13919
Salmonella enterica	Bacteria;Proteobacteria;Gammaproteobacteria	SA20041606	SAMN06045059	PRJNA354244	GCA_003325295.1	Chromosome	4.55747
Salmonella enterica subsp. enterica	Bacteria;Proteobacteria;Gammaproteobacteria	SA972816	SAMN02688040	PRJNA241066	GCA_001700595.1	Chromosome	5.08503
Salmonella enterica subsp. enterica	Bacteria;Proteobacteria;Gammaproteobacteria	2012K-0678	SAMN06651530	PRJNA380913	GCA_002094915.1	Chromosome	4.48561
Salmonella enterica subsp. enterica	Bacteria;Proteobacteria;Gammaproteobacteria	2014LSAL02547	SAMN08804085	PRJNA391404	GCA_003171775.1	Chromosome	4.88465
Salmonella enterica subsp. enterica	Bacteria;Proteobacteria;Gammaproteobacteria	SA20051472	SAMN09237645	PRJNA354244	GCA_003324895.1	Chromosome	6.29447
Salmonella enterica subsp. enterica serovar Bovismorbificans str. 3114	Bacteria;Proteobacteria;Gammaproteobacteria	3114	SAMEA3138815	PRJEB1776	GCA_000499465.2	Chromosome	4.77333
Salmonella enterica subsp. enterica serovar Braenderup str. ATCC BAA-664	Bacteria;Proteobacteria;Gammaproteobacteria	ATCC BAA-664	SAMN10620577	PRJNA510969	GCA_004006075.1	Chromosome	4.75993
Salmonella enterica subsp. enterica serovar Choleraesuis str. SCSA50	Bacteria;Proteobacteria;Gammaproteobacteria	A50	SAMN02415256	PRJNA53347	GCA_000187565.1	Chromosome	4.78994
Salmonella enterica subsp. enterica serovar Dublin	Bacteria;Proteobacteria;Gammaproteobacteria		SAMEA724381	PRJEB5985	GCA_000953175.1	Chromosome	4.81404
Salmonella enterica subsp. enterica serovar Dublin str. SD3246	Bacteria;Proteobacteria;Gammaproteobacteria	3246	SAMN02415257	PRJNA56085	GCA_000192085.1	Chromosome	4.91746
Salmonella enterica subsp. enterica serovar Enteritidis str. EC20090135	Bacteria;Proteobacteria;Gammaproteobacteria	EC20090135	SAMN02384181	PRJNA219482	GCA_000623755.2	Chromosome	4.68654
Salmonella enterica subsp. enterica serovar Enteritidis str. EC20090193	Bacteria;Proteobacteria;Gammaproteobacteria	EC20090193	SAMN02384180	PRJNA219482	GCA_000623775.2	Chromosome	4.68585
Salmonella enterica subsp. enterica serovar Enteritidis str. EC20090195	Bacteria;Proteobacteria;Gammaproteobacteria	EC20090195	SAMN02384308	PRJNA219482	GCA_000625675.2	Chromosome	4.68585
Salmonella enterica subsp. enterica serovar Enteritidis str. EC20090332	Bacteria;Proteobacteria;Gammaproteobacteria	EC20090332	SAMN02384182	PRJNA219482	GCA_000623795.2	Chromosome	4.68585
Salmonella enterica subsp. enterica serovar Enteritidis str. EC20090530	Bacteria;Proteobacteria;Gammaproteobacteria	EC20090530	SAMN02384306	PRJNA219482	GCA_000625395.2	Chromosome	4.68584
Salmonella enterica subsp. enterica serovar Enteritidis str. EC20090531	Bacteria;Proteobacteria;Gammaproteobacteria	EC20090531	SAMN02384183	PRJNA219482	GCA_000626155.2	Chromosome	4.68583
Salmonella enterica subsp. enterica serovar Enteritidis str. EC20090884	Bacteria;Proteobacteria;Gammaproteobacteria	EC20090884	SAMN02384184	PRJNA219482	GCA_000626135.2	Chromosome	4.68584
Salmonella enterica subsp. enterica serovar Enteritidis str. EC20100088	Bacteria;Proteobacteria;Gammaproteobacteria	EC20100088	SAMN02384319	PRJNA219482	GCA_000625415.2	Chromosome	4.68584
Salmonella enterica subsp. enterica serovar Enteritidis str. EC20100089	Bacteria;Proteobacteria;Gammaproteobacteria	EC20100089	SAMN02384320	PRJNA219482	GCA_000625435.2	Chromosome	4.68585
Salmonella enterica subsp. enterica serovar Enteritidis str. EC20100100	Bacteria;Proteobacteria;Gammaproteobacteria	EC20100100	SAMN02384307	PRJNA219482	GCA_000968775.2	Chromosome	4.68584
Salmonella enterica subsp. enterica serovar Enteritidis str. EC20100103	Bacteria;Proteobacteria;Gammaproteobacteria	EC20100103	SAMN02384179	PRJNA219482	GCA_000626115.2	Chromosome	4.68583
Salmonella enterica subsp. enterica serovar Enteritidis str. EC20100130	Bacteria;Proteobacteria;Gammaproteobacteria	EC20100130	SAMN02384185	PRJNA219482	GCA_000831045.2	Chromosome	4.68585
Salmonella enterica subsp. enterica serovar Enteritidis str. EC20100131	Bacteria;Proteobacteria;Gammaproteobacteria	EC20100131	SAMN02384305	PRJNA219482	GCA_000625715.2	Chromosome	4.68585
Salmonella enterica subsp. enterica serovar Enteritidis str. EC20100134	Bacteria;Proteobacteria;Gammaproteobacteria	EC20100134	SAMN02384186	PRJNA219482	GCA_000831025.2	Chromosome	4.68585
Salmonella enterica subsp. enterica serovar Enteritidis str. EC20110222	Bacteria;Proteobacteria;Gammaproteobacteria	EC20110222	SAMN02384175	PRJNA219482	GCA_000624275.2	Chromosome	4.6862
Salmonella enterica subsp. enterica serovar Enteritidis str. EC20110223	Bacteria;Proteobacteria;Gammaproteobacteria	EC20110223	SAMN02384165	PRJNA219482	GCA_000623175.2	Chromosome	4.68585
Salmonella enterica subsp. enterica serovar Enteritidis str. EC20111510	Bacteria;Proteobacteria;Gammaproteobacteria	EC20111510	SAMN02384270	PRJNA219482	GCA_000626555.2	Chromosome	4.68584
Salmonella enterica subsp. enterica serovar Enteritidis str. EC20111514	Bacteria;Proteobacteria;Gammaproteobacteria	EC20111514	SAMN02384260	PRJNA219482	GCA_000624295.2	Chromosome	4.68584
Salmonella enterica subsp. enterica serovar Enteritidis str. EC20111515	Bacteria;Proteobacteria;Gammaproteobacteria	EC20111515	SAMN02384259	PRJNA219482	GCA_000624315.2	Chromosome	4.68585
Salmonella enterica subsp. enterica serovar Enteritidis str. EC20111554	Bacteria;Proteobacteria;Gammaproteobacteria	EC20111554	SAMN02384288	PRJNA219482	GCA_000624335.2	Chromosome	4.68585
Salmonella enterica subsp. enterica serovar Enteritidis str. EC20111561	Bacteria;Proteobacteria;Gammaproteobacteria	EC20111561	SAMN02384293	PRJNA219482	GCA_000624355.2	Chromosome	4.68585
Salmonella enterica subsp. enterica serovar Enteritidis str. EC20111576	Bacteria;Proteobacteria;Gammaproteobacteria	EC20111576	SAMN02384256	PRJNA219482	GCA_000624375.2	Chromosome	4.68584
Salmonella enterica subsp. enterica serovar Enteritidis str. EC20120003	Bacteria;Proteobacteria;Gammaproteobacteria	EC20120003	SAMN02384188	PRJNA219482	GCA_000624415.2	Chromosome	4.68597
Salmonella enterica subsp. enterica serovar Enteritidis str. EC20120007	Bacteria;Proteobacteria;Gammaproteobacteria	EC20120007	SAMN02384190	PRJNA219482	GCA_000624435.2	Chromosome	4.68585
Salmonella enterica subsp. enterica serovar Enteritidis str. EC20120009	Bacteria;Proteobacteria;Gammaproteobacteria	EC20120009	SAMN02384192	PRJNA219482	GCA_000626395.2	Chromosome	4.68585
Salmonella enterica subsp. enterica serovar Enteritidis str. EC20120051	Bacteria;Proteobacteria;Gammaproteobacteria	EC20120051	SAMN02384322	PRJNA219482	GCA_000625835.2	Chromosome	4.68585
Salmonella enterica subsp. enterica serovar Enteritidis str. EC20120213	Bacteria;Proteobacteria;Gammaproteobacteria	EC20120213	SAMN02384249	PRJNA219482	GCA_000624455.2	Chromosome	4.68585
Salmonella enterica subsp. enterica serovar Enteritidis str. EC20120219	Bacteria;Proteobacteria;Gammaproteobacteria	EC20120219	SAMN02384269	PRJNA219482	GCA_000624475.2	Chromosome	4.68584
Salmonella enterica subsp. enterica serovar Enteritidis str. EC20120229	Bacteria;Proteobacteria;Gammaproteobacteria	EC20120229	SAMN02384268	PRJNA219482	GCA_000624495.2	Chromosome	4.68583
Salmonella enterica subsp. enterica serovar Enteritidis str. EC20120240	Bacteria;Proteobacteria;Gammaproteobacteria	EC20120240	SAMN02384267	PRJNA219482	GCA_000624515.2	Chromosome	4.68584
Salmonella enterica subsp. enterica serovar Enteritidis str. EC20120356	Bacteria;Proteobacteria;Gammaproteobacteria	EC20120356	SAMN02384323	PRJNA219482	GCA_000624535.2	Chromosome	4.68619
Salmonella enterica subsp. enterica serovar Enteritidis str. EC20120469	Bacteria;Proteobacteria;Gammaproteobacteria	EC20120469	SAMN02384273	PRJNA219482	GCA_000624555.2	Chromosome	4.68584
Salmonella enterica subsp. enterica serovar Enteritidis str. EC20120496	Bacteria;Proteobacteria;Gammaproteobacteria	EC20120496	SAMN02384277	PRJNA219482	GCA_000624575.2	Chromosome	4.68585
Salmonella enterica subsp. enterica serovar Enteritidis str. EC20120497	Bacteria;Proteobacteria;Gammaproteobacteria	EC20120497	SAMN02384289	PRJNA219482	GCA_000624595.2	Chromosome	4.68585
Salmonella enterica subsp. enterica serovar Enteritidis str. EC20120498	Bacteria;Proteobacteria;Gammaproteobacteria	EC20120498	SAMN02384266	PRJNA219482	GCA_000624615.2	Chromosome	4.68583
Salmonella enterica subsp. enterica serovar Enteritidis str. EC20120505	Bacteria;Proteobacteria;Gammaproteobacteria	EC20120505	SAMN02384265	PRJNA219482	GCA_000624635.2	Chromosome	4.68583
Salmonella enterica subsp. enterica serovar Enteritidis str. EC20120528	Bacteria;Proteobacteria;Gammaproteobacteria	EC20120528	SAMN02384258	PRJNA219482	GCA_000624655.2	Chromosome	4.68583
Salmonella enterica subsp. enterica serovar Enteritidis str. EC20120544	Bacteria;Proteobacteria;Gammaproteobacteria	EC20120544	SAMN02384257	PRJNA219482	GCA_000623215.2	Chromosome	4.68584
Salmonella enterica subsp. enterica serovar Enteritidis str. EC20120548	Bacteria;Proteobacteria;Gammaproteobacteria	EC20120548	SAMN02384264	PRJNA219482	GCA_000623235.2	Chromosome	4.6859
Salmonella enterica subsp. enterica serovar Enteritidis str. EC20120555	Bacteria;Proteobacteria;Gammaproteobacteria	EC20120555	SAMN02384287	PRJNA219482	GCA_000623255.2	Chromosome	4.68585
Salmonella enterica subsp. enterica serovar Enteritidis str. EC20120580	Bacteria;Proteobacteria;Gammaproteobacteria	EC20120580	SAMN02384324	PRJNA219482	GCA_000625455.2	Chromosome	4.68583
Salmonella enterica subsp. enterica serovar Enteritidis str. EC20120581	Bacteria;Proteobacteria;Gammaproteobacteria	EC20120581	SAMN02384325	PRJNA219482	GCA_000625475.2	Chromosome	4.68584
Salmonella enterica subsp. enterica serovar Enteritidis str. EC20120590	Bacteria;Proteobacteria;Gammaproteobacteria	EC20120590	SAMN02384326	PRJNA219482	GCA_000625495.2	Chromosome	4.68584
Salmonella enterica subsp. enterica serovar Enteritidis str. EC20120597	Bacteria;Proteobacteria;Gammaproteobacteria	EC20120597	SAMN02384327	PRJNA219482	GCA_000625515.2	Chromosome	4.68584
Salmonella enterica subsp. enterica serovar Enteritidis str. EC20120677	Bacteria;Proteobacteria;Gammaproteobacteria	EC20120677	SAMN02384280	PRJNA219482	GCA_000625755.2	Chromosome	4.68585
Salmonella enterica subsp. enterica serovar Enteritidis str. EC20120685	Bacteria;Proteobacteria;Gammaproteobacteria	EC20120685	SAMN02384255	PRJNA219482	GCA_000625535.2	Chromosome	4.68583
Salmonella enterica subsp. enterica serovar Enteritidis str. EC20120686	Bacteria;Proteobacteria;Gammaproteobacteria	EC20120686	SAMN02384328	PRJNA219482	GCA_000625555.2	Chromosome	4.68583
Salmonella enterica subsp. enterica serovar Enteritidis str. EC20120687	Bacteria;Proteobacteria;Gammaproteobacteria	EC20120687	SAMN02384329	PRJNA219482	GCA_000625575.2	Chromosome	4.68583
Salmonella enterica subsp. enterica serovar Enteritidis str. EC20120697	Bacteria;Proteobacteria;Gammaproteobacteria	EC20120697	SAMN02384274	PRJNA219482	GCA_000625595.2	Chromosome	4.68584
Salmonella enterica subsp. enterica serovar Enteritidis str. EC20120722	Bacteria;Proteobacteria;Gammaproteobacteria	EC20120722	SAMN02384271	PRJNA219482	GCA_000625615.2	Chromosome	4.68584
Salmonella enterica subsp. enterica serovar Enteritidis str. EC20120734	Bacteria;Proteobacteria;Gammaproteobacteria	EC20120734	SAMN02384330	PRJNA219482	GCA_000624955.2	Chromosome	4.68602
Salmonella enterica subsp. enterica serovar Enteritidis str. EC20120738	Bacteria;Proteobacteria;Gammaproteobacteria	EC20120738	SAMN02384331	PRJNA219482	GCA_000624975.2	Chromosome	4.68585
Salmonella enterica subsp. enterica serovar Enteritidis str. EC20120765	Bacteria;Proteobacteria;Gammaproteobacteria	EC20120765	SAMN02384285	PRJNA219482	GCA_000624995.2	Chromosome	4.68598
Salmonella enterica subsp. enterica serovar Enteritidis str. EC20120773	Bacteria;Proteobacteria;Gammaproteobacteria	EC20120773	SAMN02384332	PRJNA219482	GCA_000625015.2	Chromosome	4.68584
Salmonella enterica subsp. enterica serovar Enteritidis str. EC20120774	Bacteria;Proteobacteria;Gammaproteobacteria	EC20120774	SAMN02384333	PRJNA219482	GCA_000625035.2	Chromosome	4.68584
Salmonella enterica subsp. enterica serovar Enteritidis str. EC20120775	Bacteria;Proteobacteria;Gammaproteobacteria	EC20120775	SAMN02384254	PRJNA219482	GCA_000625055.2	Chromosome	4.68584
Salmonella enterica subsp. enterica serovar Enteritidis str. EC20120776	Bacteria;Proteobacteria;Gammaproteobacteria	EC20120776	SAMN02384253	PRJNA219482	GCA_000625075.2	Chromosome	4.68584
Salmonella enterica subsp. enterica serovar Enteritidis str. EC20120916	Bacteria;Proteobacteria;Gammaproteobacteria	EC20120916	SAMN02384291	PRJNA219482	GCA_000624155.2	Chromosome	4.68585
Salmonella enterica subsp. enterica serovar Enteritidis str. EC20120917	Bacteria;Proteobacteria;Gammaproteobacteria	EC20120917	SAMN02384334	PRJNA219482	GCA_000625095.2	Chromosome	4.68585
Salmonella enterica subsp. enterica serovar Enteritidis str. EC20120918	Bacteria;Proteobacteria;Gammaproteobacteria	EC20120918	SAMN02384335	PRJNA219482	GCA_000625115.2	Chromosome	4.68585
Salmonella enterica subsp. enterica serovar Enteritidis str. EC20120925	Bacteria;Proteobacteria;Gammaproteobacteria	EC20120925	SAMN02384336	PRJNA219482	GCA_000625135.2	Chromosome	4.68585
Salmonella enterica subsp. enterica serovar Enteritidis str. EC20120927	Bacteria;Proteobacteria;Gammaproteobacteria	EC20120927	SAMN02384338	PRJNA219482	GCA_000625155.2	Chromosome	4.68585
Salmonella enterica subsp. enterica serovar Enteritidis str. EC20120929	Bacteria;Proteobacteria;Gammaproteobacteria	EC20120929	SAMN02384339	PRJNA219482	GCA_000626415.2	Chromosome	4.68574
Salmonella enterica subsp. enterica serovar Enteritidis str. EC20120963	Bacteria;Proteobacteria;Gammaproteobacteria	EC20120963	SAMN02384252	PRJNA219482	GCA_000625175.2	Chromosome	4.68584
Salmonella enterica subsp. enterica serovar Enteritidis str. EC20120968	Bacteria;Proteobacteria;Gammaproteobacteria	EC20120968	SAMN02384279	PRJNA219482	GCA_000625195.2	Chromosome	4.68626
Salmonella enterica subsp. enterica serovar Enteritidis str. EC20120969	Bacteria;Proteobacteria;Gammaproteobacteria	EC20120969	SAMN02384340	PRJNA219482	GCA_000625215.2	Chromosome	4.68583
Salmonella enterica subsp. enterica serovar Enteritidis str. EC20120970	Bacteria;Proteobacteria;Gammaproteobacteria	EC20120970	SAMN02384263	PRJNA219482	GCA_000625235.2	Chromosome	4.68584
Salmonella enterica subsp. enterica serovar Enteritidis str. EC20120994	Bacteria;Proteobacteria;Gammaproteobacteria	EC20120994	SAMN02384290	PRJNA219482	GCA_000624675.2	Chromosome	4.6864
Salmonella enterica subsp. enterica serovar Enteritidis str. EC20121004	Bacteria;Proteobacteria;Gammaproteobacteria	EC20121004	SAMN02384251	PRJNA219482	GCA_000624695.2	Chromosome	4.68583
Salmonella enterica subsp. enterica serovar Enteritidis str. EC20121176	Bacteria;Proteobacteria;Gammaproteobacteria	EC20121176	SAMN02384314	PRJNA219482	GCA_000623075.2	Chromosome	4.68585
Salmonella enterica subsp. enterica serovar Enteritidis str. EC20121541	Bacteria;Proteobacteria;Gammaproteobacteria	EC20121541	SAMN02384246	PRJNA219482	GCA_000624715.2	Chromosome	4.68598
Salmonella enterica subsp. enterica serovar Enteritidis str. EC20121542	Bacteria;Proteobacteria;Gammaproteobacteria	EC20121542	SAMN02384278	PRJNA219482	GCA_000624735.2	Chromosome	4.68584
Salmonella enterica subsp. enterica serovar Enteritidis str. EC20121671	Bacteria;Proteobacteria;Gammaproteobacteria	EC20121671	SAMN02384286	PRJNA219482	GCA_000624755.2	Chromosome	4.68583
Salmonella enterica subsp. enterica serovar Enteritidis str. EC20121672	Bacteria;Proteobacteria;Gammaproteobacteria	EC20121672	SAMN02384282	PRJNA219482	GCA_000624775.2	Chromosome	4.68583
Salmonella enterica subsp. enterica serovar Enteritidis str. EC20121689	Bacteria;Proteobacteria;Gammaproteobacteria	EC20121689	SAMN02384337	PRJNA219482	GCA_000624795.2	Chromosome	4.68579
Salmonella enterica subsp. enterica serovar Enteritidis str. EC20121744	Bacteria;Proteobacteria;Gammaproteobacteria	EC20121744	SAMN02384275	PRJNA219482	GCA_000624835.2	Chromosome	4.68584
Salmonella enterica subsp. enterica serovar Enteritidis str. EC20121746	Bacteria;Proteobacteria;Gammaproteobacteria	EC20121746	SAMN02384284	PRJNA219482	GCA_000624855.2	Chromosome	4.68585
Salmonella enterica subsp. enterica serovar Enteritidis str. EC20121747	Bacteria;Proteobacteria;Gammaproteobacteria	EC20121747	SAMN02384283	PRJNA219482	GCA_000626435.2	Chromosome	4.68573
Salmonella enterica subsp. enterica serovar Enteritidis str. EC20121748	Bacteria;Proteobacteria;Gammaproteobacteria	EC20121748	SAMN02384281	PRJNA219482	GCA_000624875.2	Chromosome	4.68585
Salmonella enterica subsp. enterica serovar Enteritidis str. EC20121750	Bacteria;Proteobacteria;Gammaproteobacteria	EC20121750	SAMN02384262	PRJNA219482	GCA_000624895.2	Chromosome	4.68584
Salmonella enterica subsp. enterica serovar Enteritidis str. EC20121751	Bacteria;Proteobacteria;Gammaproteobacteria	EC20121751	SAMN02384261	PRJNA219482	GCA_000624915.2	Chromosome	4.68584
Salmonella enterica subsp. enterica serovar Enteritidis str. EC20121753	Bacteria;Proteobacteria;Gammaproteobacteria	EC20121753	SAMN02384272	PRJNA219482	GCA_000624935.2	Chromosome	4.68584
Salmonella enterica subsp. enterica serovar Enteritidis str. EC20121765	Bacteria;Proteobacteria;Gammaproteobacteria	EC20121765	SAMN02384276	PRJNA219482	GCA_000625775.2	Chromosome	4.68585
Salmonella enterica subsp. enterica serovar Enteritidis str. EC20121812	Bacteria;Proteobacteria;Gammaproteobacteria	EC20121812	SAMN02384292	PRJNA219482	GCA_000625255.2	Chromosome	4.68585
Salmonella enterica subsp. enterica serovar Enteritidis str. EC20121825	Bacteria;Proteobacteria;Gammaproteobacteria	EC20121825	SAMN02384247	PRJNA219482	GCA_000625275.2	Chromosome	4.68584
Salmonella enterica subsp. enterica serovar Enteritidis str. EC20121826	Bacteria;Proteobacteria;Gammaproteobacteria	EC20121826	SAMN02384248	PRJNA219482	GCA_000625295.2	Chromosome	4.6857
Salmonella enterica subsp. enterica serovar Enteritidis str. EC20121969	Bacteria;Proteobacteria;Gammaproteobacteria	EC20121969	SAMN02384304	PRJNA219482	GCA_000625315.2	Chromosome	4.68584
Salmonella enterica subsp. enterica serovar Enteritidis str. EC20121970	Bacteria;Proteobacteria;Gammaproteobacteria	EC20121970	SAMN02384303	PRJNA219482	GCA_000625335.2	Chromosome	4.68584
Salmonella enterica subsp. enterica serovar Enteritidis str. EC20121976	Bacteria;Proteobacteria;Gammaproteobacteria	EC20121976	SAMN02384302	PRJNA219482	GCA_000625635.2	Chromosome	4.68584
Salmonella enterica subsp. enterica serovar Enteritidis str. EC20121986	Bacteria;Proteobacteria;Gammaproteobacteria	EC20121986	SAMN02384301	PRJNA219482	GCA_000625795.2	Chromosome	4.68579
Salmonella enterica subsp. enterica serovar Enteritidis str. EC20121989	Bacteria;Proteobacteria;Gammaproteobacteria	EC20121989	SAMN02384300	PRJNA219482	GCA_000625815.2	Chromosome	4.68585
Salmonella enterica subsp. enterica serovar Enteritidis str. EC20121990	Bacteria;Proteobacteria;Gammaproteobacteria	EC20121990	SAMN02384299	PRJNA219482	GCA_000625875.2	Chromosome	4.68585
Salmonella enterica subsp. enterica serovar Enteritidis str. EC20122022	Bacteria;Proteobacteria;Gammaproteobacteria	EC20122022	SAMN02384298	PRJNA219482	GCA_000625895.2	Chromosome	4.68585
Salmonella enterica subsp. enterica serovar Enteritidis str. EC20122026	Bacteria;Proteobacteria;Gammaproteobacteria	EC20122026	SAMN02384297	PRJNA219482	GCA_000625915.2	Chromosome	4.68579
Salmonella enterica subsp. enterica serovar Enteritidis str. EC20122031	Bacteria;Proteobacteria;Gammaproteobacteria	EC20122031	SAMN02384296	PRJNA219482	GCA_000625935.2	Chromosome	4.68588
Salmonella enterica subsp. enterica serovar Enteritidis str. EC20122033	Bacteria;Proteobacteria;Gammaproteobacteria	EC20122033	SAMN02384295	PRJNA219482	GCA_000625955.2	Chromosome	4.68584
Salmonella enterica subsp. enterica serovar Enteritidis str. EC20122045	Bacteria;Proteobacteria;Gammaproteobacteria	EC20122045	SAMN02384294	PRJNA219482	GCA_000625975.2	Chromosome	4.68584
Salmonella enterica subsp. enterica serovar Enteritidis str. EC20130345	Bacteria;Proteobacteria;Gammaproteobacteria	EC20130345	SAMN02384309	PRJNA219482	GCA_000626015.2	Chromosome	4.68585
Salmonella enterica subsp. enterica serovar Enteritidis str. EC20130346	Bacteria;Proteobacteria;Gammaproteobacteria	EC20130346	SAMN02384310	PRJNA219482	GCA_000626035.2	Chromosome	4.68584
Salmonella enterica subsp. enterica serovar Enteritidis str. EC20130347	Bacteria;Proteobacteria;Gammaproteobacteria	EC20130347	SAMN02384311	PRJNA219482	GCA_000626055.2	Chromosome	4.68585
Salmonella enterica subsp. enterica serovar Enteritidis str. EC20130348	Bacteria;Proteobacteria;Gammaproteobacteria	EC20130348	SAMN02384312	PRJNA219482	GCA_000626075.2	Chromosome	4.68585
Salmonella enterica subsp. enterica serovar Enteritidis str. SA19930684	Bacteria;Proteobacteria;Gammaproteobacteria	SA19930684	SAMN02384221	PRJNA219482	GCA_000623555.2	Chromosome	4.68585
Salmonella enterica subsp. enterica serovar Enteritidis str. SA19940857	Bacteria;Proteobacteria;Gammaproteobacteria	SA19940857	SAMN02384222	PRJNA219482	GCA_000626455.1	Chromosome	4.70707
Salmonella enterica subsp. enterica serovar Enteritidis str. SA19942384	Bacteria;Proteobacteria;Gammaproteobacteria	SA19942384	SAMN02384214	PRJNA219482	GCA_000623575.2	Chromosome	4.68585
Salmonella enterica subsp. enterica serovar Enteritidis str. SA19943269	Bacteria;Proteobacteria;Gammaproteobacteria	SA19943269	SAMN02384215	PRJNA219482	GCA_000623595.2	Chromosome	4.68585
Salmonella enterica subsp. enterica serovar Enteritidis str. SA19961622	Bacteria;Proteobacteria;Gammaproteobacteria	SA19961622	SAMN02384218	PRJNA219482	GCA_000623635.2	Chromosome	4.68585
Salmonella enterica subsp. enterica serovar Enteritidis str. SA19971331	Bacteria;Proteobacteria;Gammaproteobacteria	SA19971331	SAMN02384217	PRJNA219482	GCA_000623695.2	Chromosome	4.68585
Salmonella enterica subsp. enterica serovar Enteritidis str. SA19982831	Bacteria;Proteobacteria;Gammaproteobacteria	SA19982831	SAMN02384223	PRJNA219482	GCA_000623415.2	Chromosome	4.68577
Salmonella enterica subsp. enterica serovar Enteritidis str. SA19983126	Bacteria;Proteobacteria;Gammaproteobacteria	SA19983126	SAMN02384219	PRJNA219482	GCA_000623435.2	Chromosome	4.68585
Salmonella enterica subsp. enterica serovar Enteritidis str. SA20083456	Bacteria;Proteobacteria;Gammaproteobacteria	SA20083456	SAMN02384227	PRJNA219482	GCA_000623495.2	Chromosome	4.68584
Salmonella enterica subsp. enterica serovar Enteritidis str. SA20083636	Bacteria;Proteobacteria;Gammaproteobacteria	SA20083636	SAMN02384211	PRJNA219482	GCA_000623515.2	Chromosome	4.68566
Salmonella enterica subsp. enterica serovar Enteritidis str. SA20084384	Bacteria;Proteobacteria;Gammaproteobacteria	SA20084384	SAMN02384198	PRJNA219482	GCA_000623535.2	Chromosome	4.68639
Salmonella enterica subsp. enterica serovar Enteritidis str. SA20084644	Bacteria;Proteobacteria;Gammaproteobacteria	SA20084644	SAMN02384201	PRJNA219482	GCA_000626475.2	Chromosome	4.68584
Salmonella enterica subsp. enterica serovar Enteritidis str. SA20084824	Bacteria;Proteobacteria;Gammaproteobacteria	SA20084824	SAMN02384199	PRJNA219482	GCA_000626495.2	Chromosome	4.68584
Salmonella enterica subsp. enterica serovar Enteritidis str. SA20085285	Bacteria;Proteobacteria;Gammaproteobacteria	SA20085285	SAMN02384210	PRJNA219482	GCA_000625655.2	Chromosome	4.68583
Salmonella enterica subsp. enterica serovar Enteritidis str. SA20090419	Bacteria;Proteobacteria;Gammaproteobacteria	SA20090419	SAMN02384238	PRJNA219482	GCA_000625355.2	Chromosome	4.68584
Salmonella enterica subsp. enterica serovar Enteritidis str. SA20090435	Bacteria;Proteobacteria;Gammaproteobacteria	SA20090435	SAMN02384234	PRJNA219482	GCA_000625375.2	Chromosome	4.68584
Salmonella enterica subsp. enterica serovar Enteritidis str. SA20090877	Bacteria;Proteobacteria;Gammaproteobacteria	SA20090877	SAMN02384242	PRJNA219482	GCA_000623815.2	Chromosome	4.68584
Salmonella enterica subsp. enterica serovar Enteritidis str. SA20091739	Bacteria;Proteobacteria;Gammaproteobacteria	SA20091739	SAMN02384244	PRJNA219482	GCA_000623835.2	Chromosome	4.68584
Salmonella enterica subsp. enterica serovar Enteritidis str. SA20092320	Bacteria;Proteobacteria;Gammaproteobacteria	SA20092320	SAMN02384229	PRJNA219482	GCA_000624195.2	Chromosome	4.68584
Salmonella enterica subsp. enterica serovar Enteritidis str. SA20093266	Bacteria;Proteobacteria;Gammaproteobacteria	SA20093266	SAMN02384196	PRJNA219482	GCA_000623155.2	Chromosome	4.68584
Salmonella enterica subsp. enterica serovar Enteritidis str. SA20093421	Bacteria;Proteobacteria;Gammaproteobacteria	SA20093421	SAMN02384235	PRJNA219482	GCA_000623855.2	Chromosome	4.68584
Salmonella enterica subsp. enterica serovar Enteritidis str. SA20093430	Bacteria;Proteobacteria;Gammaproteobacteria	SA20093430	SAMN02384233	PRJNA219482	GCA_000623875.2	Chromosome	4.6859
Salmonella enterica subsp. enterica serovar Enteritidis str. SA20093538	Bacteria;Proteobacteria;Gammaproteobacteria	SA20093538	SAMN02384243	PRJNA219482	GCA_000623895.2	Chromosome	4.68584
Salmonella enterica subsp. enterica serovar Enteritidis str. SA20093543	Bacteria;Proteobacteria;Gammaproteobacteria	SA20093543	SAMN02384241	PRJNA219482	GCA_000623915.2	Chromosome	4.68591
Salmonella enterica subsp. enterica serovar Enteritidis str. SA20093784	Bacteria;Proteobacteria;Gammaproteobacteria	SA20093784	SAMN02384230	PRJNA219482	GCA_000623935.2	Chromosome	4.68584
Salmonella enterica subsp. enterica serovar Enteritidis str. SA20093788	Bacteria;Proteobacteria;Gammaproteobacteria	SA20093788	SAMN02384232	PRJNA219482	GCA_000623955.2	Chromosome	4.68584
Salmonella enterica subsp. enterica serovar Enteritidis str. SA20093950	Bacteria;Proteobacteria;Gammaproteobacteria	SA20093950	SAMN02384240	PRJNA219482	GCA_000623975.2	Chromosome	4.68584
Salmonella enterica subsp. enterica serovar Enteritidis str. SA20093977	Bacteria;Proteobacteria;Gammaproteobacteria	SA20093977	SAMN02384231	PRJNA219482	GCA_000623995.2	Chromosome	4.68584
Salmonella enterica subsp. enterica serovar Enteritidis str. SA20094079	Bacteria;Proteobacteria;Gammaproteobacteria	SA20094079	SAMN02384245	PRJNA219482	GCA_000624015.2	Chromosome	4.68584
Salmonella enterica subsp. enterica serovar Enteritidis str. SA20094177	Bacteria;Proteobacteria;Gammaproteobacteria	SA20094177	SAMN02384200	PRJNA219482	GCA_000626515.2	Chromosome	4.68584
Salmonella enterica subsp. enterica serovar Enteritidis str. SA20094301	Bacteria;Proteobacteria;Gammaproteobacteria	SA20094301	SAMN02384226	PRJNA219482	GCA_000626535.2	Chromosome	4.68583
Salmonella enterica subsp. enterica serovar Enteritidis str. SA20094350	Bacteria;Proteobacteria;Gammaproteobacteria	SA20094350	SAMN02384225	PRJNA219482	GCA_000624035.2	Chromosome	4.68584
Salmonella enterica subsp. enterica serovar Enteritidis str. SA20094383	Bacteria;Proteobacteria;Gammaproteobacteria	SA20094383	SAMN02384237	PRJNA219482	GCA_000624075.2	Chromosome	4.68585
Salmonella enterica subsp. enterica serovar Enteritidis str. SA20094389	Bacteria;Proteobacteria;Gammaproteobacteria	SA20094389	SAMN02384236	PRJNA219482	GCA_000624095.2	Chromosome	4.68584
Salmonella enterica subsp. enterica serovar Enteritidis str. SA20094521	Bacteria;Proteobacteria;Gammaproteobacteria	SA20094521	SAMN02384205	PRJNA219482	GCA_000624115.2	Chromosome	4.68584
Salmonella enterica subsp. enterica serovar Enteritidis str. SA20094642	Bacteria;Proteobacteria;Gammaproteobacteria	SA20094642	SAMN02384239	PRJNA219482	GCA_000624135.2	Chromosome	4.68584
Salmonella enterica subsp. enterica serovar Enteritidis str. SA20094682	Bacteria;Proteobacteria;Gammaproteobacteria	SA20094682	SAMN02384197	PRJNA219482	GCA_000625695.2	Chromosome	4.68584
Salmonella enterica subsp. enterica serovar Enteritidis str. SA20094803	Bacteria;Proteobacteria;Gammaproteobacteria	SA20094803	SAMN02384224	PRJNA219482	GCA_000624215.2	Chromosome	4.68584
Salmonella enterica subsp. enterica serovar Enteritidis str. SA20095309	Bacteria;Proteobacteria;Gammaproteobacteria	SA20095309	SAMN02384228	PRJNA219482	GCA_000624235.2	Chromosome	4.68584
Salmonella enterica subsp. enterica serovar Enteritidis str. SA20095440	Bacteria;Proteobacteria;Gammaproteobacteria	SA20095440	SAMN02384213	PRJNA219482	GCA_000624255.2	Chromosome	4.68585
Salmonella enterica subsp. enterica serovar Enteritidis str. SA20100239	Bacteria;Proteobacteria;Gammaproteobacteria	SA20100239	SAMN02384202	PRJNA219482	GCA_000625735.2	Chromosome	4.68585
Salmonella enterica subsp. enterica serovar Enteritidis str. SA20100349	Bacteria;Proteobacteria;Gammaproteobacteria	SA20100349	SAMN02384203	PRJNA219482	GCA_000968795.2	Chromosome	4.68583
Salmonella enterica subsp. enterica serovar Enteritidis str. SA20121703	Bacteria;Proteobacteria;Gammaproteobacteria	SA20121703	SAMN02384204	PRJNA219482	GCA_000624815.2	Chromosome	4.68584
Salmonella enterica subsp. enterica serovar Enteritidis str. SA20123395	Bacteria;Proteobacteria;Gammaproteobacteria	SA20123395	SAMN02384216	PRJNA219482	GCA_000625995.2	Chromosome	4.68579
Salmonella enterica subsp. enterica serovar Gallinarum str. SG9	Bacteria;Proteobacteria;Gammaproteobacteria	9	SAMN02225854	PRJNA56089	GCA_000192125.1	Chromosome	4.74607
Salmonella enterica subsp. enterica serovar Infantis str. SARB27	Bacteria;Proteobacteria;Gammaproteobacteria	SARB27	SAMN01081638	PRJNA33185	GCA_000230875.1	Chromosome	4.88157
Salmonella enterica subsp. enterica serovar Ouakam	Bacteria;Proteobacteria;Gammaproteobacteria	GNT-01	SAMN03798087	PRJNA288309	GCA_001077835.1	Chromosome	5.19817
Salmonella enterica subsp. enterica serovar Paratyphi A	Bacteria;Proteobacteria;Gammaproteobacteria	CMCC50093	SAMN03786808	PRJNA287753	GCA_001045395.1	Chromosome	4.58523
Salmonella enterica subsp. enterica serovar Pullorum	Bacteria;Proteobacteria;Gammaproteobacteria		SAMEA2438684	PRJEB5986	GCA_000953595.1	Chromosome	4.62058
Salmonella enterica subsp. enterica serovar Typhimurium	Bacteria;Proteobacteria;Gammaproteobacteria	SL1344RX	SAMN03448627	PRJNA227206	GCA_001587055.1	Chromosome	4.88269
Salmonella enterica subsp. houtenae str. ATCC BAA-1581	Bacteria;Proteobacteria;Gammaproteobacteria	ATCC BAA-1581	SAMN01081629	PRJNA28767	GCA_000251025.1	Chromosome	4.81214
Scytonema sp. HK-05	Bacteria;Terrabacteria group;Cyanobacteria/Melainabacteria group	NIES-2130	SAMD00079811	PRJDB5665	GCA_002368235.1	Chromosome	9.76297
Scytonema sp. NIES-4073	Bacteria;Terrabacteria group;Cyanobacteria/Melainabacteria group	NIES-4073	SAMD00081176	PRJDB5665	GCA_002368435.1	Chromosome	9.84802
Selenomonas sp. oral taxon 126	Bacteria;Terrabacteria group;Firmicutes	W7667	SAMN03897727	PRJNA282954	GCA_001683335.1	Chromosome	2.88604
Serratia grimesii	Bacteria;Proteobacteria;Gammaproteobacteria	BXF1	SAMEA104112386	PRJEB21173	GCA_900186025.1	Chromosome	5.09082
Serratia marcescens	Bacteria;Proteobacteria;Gammaproteobacteria	AS1	SAMN03262644	PRJNA270035	GCA_001932655.1	Chromosome	5.50605
Serratia marcescens	Bacteria;Proteobacteria;Gammaproteobacteria	1274	SAMN06297994	PRJNA371353	GCA_002007925.2	Chromosome	5.21558
Serratia marcescens	Bacteria;Proteobacteria;Gammaproteobacteria	S2I7	SAMN07187733	PRJNA388843	GCA_002205475.1	Chromosome	5.24155
Serratia marcescens	Bacteria;Proteobacteria;Gammaproteobacteria	12TM	SAMN07452560	PRJNA396838	GCA_002810285.1	Chromosome	5.47609
Serratia marcescens	Bacteria;Proteobacteria;Gammaproteobacteria	SOLR4	SAMN08287009	PRJNA428295	GCA_002872515.1	Chromosome	5.21877
Serratia marcescens	Bacteria;Proteobacteria;Gammaproteobacteria	GN26	SAMN08469707	PRJNA433041	GCA_002946295.1	Chromosome	5.11898
Serratia marcescens	Bacteria;Proteobacteria;Gammaproteobacteria	KS10	SAMN08720168	PRJNA438529	GCA_003516165.1	Chromosome	5.23854
Serratia marcescens	Bacteria;Proteobacteria;Gammaproteobacteria	EL1	SAMN08720156	PRJNA438529	GCA_003516185.1	Chromosome	5.24079
Serratia plymuthica	Bacteria;Proteobacteria;Gammaproteobacteria	V4	SAMN02676618	PRJNA240341	GCA_000648575.1	Chromosome	5.51335
Serratia sp. JKS000199	Bacteria;Proteobacteria;Gammaproteobacteria	JKS000199	SAMN06272785	PRJEB22439	GCA_900215455.1	Chromosome	5.12495
Shewanella baltica OS183	Bacteria;Proteobacteria;Gammaproteobacteria	OS183	SAMN02256524	PRJNA50319	GCA_000179535.2	Chromosome	5.04993
Shewanella sp. M2	Bacteria;Proteobacteria;Gammaproteobacteria	M2	SAMN10397594	PRJNA504721	GCA_003855155.1	Chromosome	5.13495
Shigella flexneri 2a	Bacteria;Proteobacteria;Gammaproteobacteria	1508	SAMN06617562	PRJNA379672	GCA_003324695.1	Chromosome	5.02887
Shigella flexneri 5a str. M90T	Bacteria;Proteobacteria;Gammaproteobacteria	M90T	SAMN02469698	PRJNA73131	GCA_000252895.1	Chromosome	4.58087
Shigella sonnei	Bacteria;Proteobacteria;Gammaproteobacteria	4303	SAMN06235000	PRJNA361576	GCA_002073875.2	Chromosome	4.5465
Silvanigrella aquatica	Bacteria;Proteobacteria;Oligoflexia	MWH-Nonnen-W8red	SAMN04451922	PRJNA310399	GCA_001907975.2	Chromosome	3.50671
Sinomonas sp. R1AF57	Bacteria;Terrabacteria group;Actinobacteria	R1AF57	SAMN07346964	PRJNA394014	GCA_002224485.1	Chromosome	3.93987
Sinorhizobium fredii HH103	Bacteria;Proteobacteria;Alphaproteobacteria	HH103	SAMEA2272089	PRJEA77863	GCA_000283895.1	Chromosome	7.22119
Sinorhizobium fredii USDA 257	Bacteria;Proteobacteria;Alphaproteobacteria	USDA 257	SAMN02641503	PRJNA163675	GCA_000265205.2	Chromosome	7.03232
Sphaerospermopsis kisseleviana NIES-73	Bacteria;Terrabacteria group;Cyanobacteria/Melainabacteria group	NIES-73	SAMD00079800	PRJDB5665	GCA_002368075.1	Chromosome	5.60999
Sphingobium sp. SCG-1	Bacteria;Proteobacteria;Alphaproteobacteria	SCG-1	SAMN08348145	PRJNA429488	GCA_002953135.1	Chromosome	4.51338
Sphingomonas indica	Bacteria;Proteobacteria;Alphaproteobacteria	Dd16	SAMN06295910	PRJEB20448	GCA_900177405.1	Chromosome	2.80735
Sphingopyxis granuli	Bacteria;Proteobacteria;Alphaproteobacteria	ku-sg	SAMN06211262	PRJNA285384	GCA_001956775.1	Chromosome	4.59072
Sphingopyxis sp. WS5A3p	Bacteria;Proteobacteria;Alphaproteobacteria	WS5A3p	SAMN08039004	PRJNA418918	GCA_002993885.1	Chromosome	4.37309
Staphylococcus argenteus	Bacteria;Terrabacteria group;Firmicutes	BN75	SAMN04994883	PRJNA321471	GCA_001891145.1	Chromosome	2.7542
Staphylococcus aureus	Bacteria;Terrabacteria group;Firmicutes	71A_S11	SAMN03339002	PRJNA274731	GCA_000934185.1	Chromosome	2.75643
Staphylococcus aureus	Bacteria;Terrabacteria group;Firmicutes	SA17_S6	SAMN03339003	PRJNA274731	GCA_000934205.1	Chromosome	2.67218
Staphylococcus aureus	Bacteria;Terrabacteria group;Firmicutes	144_S7	SAMN03339012	PRJNA274731	GCA_000934245.1	Chromosome	2.73086
Staphylococcus aureus	Bacteria;Terrabacteria group;Firmicutes	79_S10	SAMN03339013	PRJNA274731	GCA_000934265.1	Chromosome	2.72652
Staphylococcus aureus	Bacteria;Terrabacteria group;Firmicutes	93b_S9	SAMN03343952	PRJNA274731	GCA_000934925.1	Chromosome	2.78835
Staphylococcus aureus	Bacteria;Terrabacteria group;Firmicutes	FDAARGOS_140	SAMN03996284	PRJNA231221	GCA_001471715.2	Chromosome	2.9133
Staphylococcus aureus	Bacteria;Terrabacteria group;Firmicutes	No.10	SAMD00041597	PRJDB4003	GCA_002356655.1	Chromosome	2.78509
Staphylococcus aureus	Bacteria;Terrabacteria group;Firmicutes	SA112	SAMN06649572	PRJNA378176	GCA_003029665.1	Chromosome	2.98218
Staphylococcus aureus	Bacteria;Terrabacteria group;Firmicutes	CR14-035	SAMN06644991	PRJNA378176	GCA_003031465.1	Chromosome	2.98907
Staphylococcus aureus	Bacteria;Terrabacteria group;Firmicutes	080880048-3	SAMN06835226	PRJNA384361	GCA_003194065.1	Chromosome	2.78136
Staphylococcus aureus	Bacteria;Terrabacteria group;Firmicutes	13420	SAMN06909129	PRJNA385726	GCA_003194105.1	Chromosome	2.83653
Staphylococcus aureus	Bacteria;Terrabacteria group;Firmicutes	101110051-1	SAMN06835224	PRJNA384361	GCA_003194145.1	Chromosome	2.78881
Staphylococcus aureus	Bacteria;Terrabacteria group;Firmicutes	101110041-3	SAMN06835222	PRJNA384361	GCA_003194165.1	Chromosome	2.77344
Staphylococcus aureus	Bacteria;Terrabacteria group;Firmicutes	0201753-2	SAMN06835221	PRJNA384361	GCA_003194185.1	Chromosome	2.87049
Staphylococcus aureus	Bacteria;Terrabacteria group;Firmicutes	121560027-1	SAMN06835220	PRJNA384361	GCA_003194205.1	Chromosome	2.81849
Staphylococcus aureus	Bacteria;Terrabacteria group;Firmicutes	ch21	SAMN05853507	PRJNA344860	GCA_003343155.1	Chromosome	2.8413
Staphylococcus aureus	Bacteria;Terrabacteria group;Firmicutes	ch22	SAMN05853508	PRJNA344860	GCA_003350605.1	Chromosome	3.09278
Staphylococcus aureus	Bacteria;Terrabacteria group;Firmicutes	SA003	SAMD00089954	PRJDB6170	GCA_004001345.1	Chromosome	2.73051
Staphylococcus aureus M1	Bacteria;Terrabacteria group;Firmicutes	M1	SAMEA2272540	PRJEB1620	GCA_000367745.1	Chromosome	2.89156
Staphylococcus aureus subsp. aureus 71193	Bacteria;Terrabacteria group;Firmicutes	71193	SAMN02603419	PRJNA66999	GCA_000258685.1	Chromosome	2.715
Staphylococcus aureus subsp. aureus MN8	Bacteria;Terrabacteria group;Firmicutes	MN8	SAMN00001499	PRJNA31533	GCA_000160195.1	Chromosome	2.89959
Staphylococcus aureus subsp. aureus USA300	Bacteria;Terrabacteria group;Firmicutes	NRS384	SAMN07411405	PRJNA395593	GCA_002993865.1	Chromosome	2.88033
Staphylococcus epidermidis	Bacteria;Terrabacteria group;Firmicutes	949_S8	SAMN03339004	PRJNA274731	GCA_000934225.1	Chromosome	2.33987
Staphylococcus epidermidis	Bacteria;Terrabacteria group;Firmicutes	SE90	SAMN07702384	PRJNA412200	GCA_002749455.1	Chromosome	2.4186
Staphylococcus epidermidis	Bacteria;Terrabacteria group;Firmicutes	SE95	SAMN07702411	PRJNA412208	GCA_002749515.1	Chromosome	2.43784
Staphylococcus hominis	Bacteria;Terrabacteria group;Firmicutes	FDAARGOS_136	SAMN03996281	PRJNA231221	GCA_002954105.1	Chromosome	2.26805
Staphylococcus lugdunensis	Bacteria;Terrabacteria group;Firmicutes	VISLISI_37	SAMN06703936	PRJNA382327	GCA_002096075.1	Chromosome	2.57952
Staphylococcus lugdunensis	Bacteria;Terrabacteria group;Firmicutes	VISLISI_21	SAMN06704636	PRJNA382353	GCA_002096115.1	Chromosome	2.54616
Staphylococcus lugdunensis	Bacteria;Terrabacteria group;Firmicutes	VISLISI_25	SAMN06704779	PRJNA382360	GCA_002096135.1	Chromosome	2.49164
Staphylococcus lugdunensis	Bacteria;Terrabacteria group;Firmicutes	VISLISI_27	SAMN06645327	PRJNA380629	GCA_002096155.1	Chromosome	2.60094
Staphylococcus lugdunensis	Bacteria;Terrabacteria group;Firmicutes	C_33	SAMN06704792	PRJNA382365	GCA_002096975.1	Chromosome	2.50069
Staphylococcus lugdunensis	Bacteria;Terrabacteria group;Firmicutes	VISLISI_22	SAMN06704732	PRJNA382358	GCA_002097035.1	Chromosome	2.57089
Staphylococcus lugdunensis	Bacteria;Terrabacteria group;Firmicutes	VISLISI_33	SAMN06646534	PRJNA380729	GCA_002104555.1	Chromosome	2.667
Stappia sp. ES.058	Bacteria;Proteobacteria;Alphaproteobacteria	ES.058	SAMN05428979	PRJEB16493	GCA_900105595.1	Chromosome	4.62625
Stenotrophomonas maltophilia	Bacteria;Proteobacteria;Gammaproteobacteria	13637	SAMN02874005	PRJNA244350	GCA_000742995.1	Chromosome	4.98931
Stenotrophomonas maltophilia EPM1	Bacteria;Proteobacteria;Gammaproteobacteria	EPM1	SAMN02471395	PRJNA165731	GCA_000344215.1	Chromosome	4.78777
Stenotrophomonas rhizophila	Bacteria;Proteobacteria;Gammaproteobacteria	DSM14405	SAMN02727981	PRJNA244760	GCA_000661955.1	Chromosome	4.64898
Stenotrophomonas sp. ESTM1D_MKCIP4_1	Bacteria;Proteobacteria;Gammaproteobacteria	ESTM1D_MKCIP4_1	SAMN08357817	PRJNA429695	GCA_003086895.1	Chromosome	4.47588
Stenotrophomonas sp. Pemsol	Bacteria;Proteobacteria;Gammaproteobacteria	Pemsol	SAMN07701444	PRJNA412128	GCA_003586545.1	Chromosome	4.3734
Stenotrophomonas sp. SAU14A_NAIMI4_5	Bacteria;Proteobacteria;Gammaproteobacteria	SAU14A_NAIMI4_5	SAMN08357818	PRJNA429695	GCA_003086795.1	Chromosome	4.57088
Stenotrophomonas sp. SAU14A_NAIMI4_8	Bacteria;Proteobacteria;Gammaproteobacteria	SAU14A_NAIMI4_8	SAMN08357822	PRJNA429695	GCA_003086695.1	Chromosome	4.4791
Stenotrophomonas sp. YAU14A_MKIMI4_1	Bacteria;Proteobacteria;Gammaproteobacteria	YAU14A_MKIMI4_1	SAMN08357823	PRJNA429695	GCA_003086855.1	Chromosome	4.48701
Stenotrophomonas sp. YAU14D1_LEIMI4_1	Bacteria;Proteobacteria;Gammaproteobacteria	YAU14D1_LEIMI4_1	SAMN08357824	PRJNA429695	GCA_003086815.1	Chromosome	4.31911
Stenotrophomonas sp. ZAC14A_NAIMI4_1	Bacteria;Proteobacteria;Gammaproteobacteria	ZAC14A_NAIMI4_1	SAMN08357819	PRJNA429695	GCA_003086915.1	Chromosome	4.69833
Stenotrophomonas sp. ZAC14D1_NAIMI4_1	Bacteria;Proteobacteria;Gammaproteobacteria	ZAC14D1_NAIMI4_1	SAMN08357820	PRJNA429695	GCA_003086775.1	Chromosome	4.70246
Stenotrophomonas sp. ZAC14D1_NAIMI4_6	Bacteria;Proteobacteria;Gammaproteobacteria	ZAC14D1_NAIMI4_6	SAMN08357821	PRJNA429695	GCA_003086835.1	Chromosome	4.70034
Stenotrophomonas sp. ZAC14D2_NAIMI4_6	Bacteria;Proteobacteria;Gammaproteobacteria	ZAC14D2_NAIMI4_6	SAMN08357825	PRJNA429695	GCA_003086875.1	Chromosome	4.4311
Stenotrophomonas sp. ZAC14D2_NAIMI4_7	Bacteria;Proteobacteria;Gammaproteobacteria	ZAC14D2_NAIMI4_7	SAMN08357826	PRJNA429695	GCA_003086675.1	Chromosome	4.46873
Sterolibacterium denitrificans	Bacteria;Proteobacteria;Betaproteobacteria	Chol	SAMEA103931734	PRJEB20067	GCA_900174485.1	Chromosome	3.10322
Streptococcus agalactiae	Bacteria;Terrabacteria group;Firmicutes	YM001	SAMN02996604	PRJNA258349	GCA_001190825.1	Chromosome	2.04796
Streptococcus agalactiae	Bacteria;Terrabacteria group;Firmicutes	GX064	SAMN02991566	PRJNA258307	GCA_001190845.1	Chromosome	2.06435
Streptococcus dysgalactiae subsp. dysgalactiae ATCC 27957	Bacteria;Terrabacteria group;Firmicutes	ATCC 27957	SAMN02428924	PRJNA39781	GCA_000188315.1	Chromosome	2.14184
Streptococcus mutans	Bacteria;Terrabacteria group;Firmicutes	KCOM 1054 (= ChDC YM3)	SAMN03263582	PRJNA270154	GCA_002155285.1	Chromosome	2.09834
Streptococcus parauberis NCFD 2020	Bacteria;Terrabacteria group;Firmicutes	NCFD 2020	SAMN02436555	PRJNA51457	GCA_000187935.2	Chromosome	2.16448
Streptococcus pneumoniae	Bacteria;Terrabacteria group;Firmicutes	D219	SAMN04320984	PRJNA304320	GCA_001677235.1	Chromosome	2.12619
Streptococcus pneumoniae	Bacteria;Terrabacteria group;Firmicutes	D122	SAMN04320589	PRJNA304320	GCA_001715525.2	Chromosome	2.08812
Streptococcus pneumoniae	Bacteria;Terrabacteria group;Firmicutes	D141	SAMN04320590	PRJNA304320	GCA_001715565.2	Chromosome	2.06928
Streptococcus pneumoniae	Bacteria;Terrabacteria group;Firmicutes	Hu17	SAMN06622699	PRJNA379899	GCA_002076835.1	Chromosome	2.15436
Streptococcus pneumoniae	Bacteria;Terrabacteria group;Firmicutes	Hu15	SAMN06622698	PRJNA379899	GCA_002076855.1	Chromosome	2.15342
Streptococcus pneumoniae	Bacteria;Terrabacteria group;Firmicutes	KK0381	SAMD00073749	PRJDB5486	GCA_002358015.1	Chromosome	2.15894
Streptococcus pneumoniae	Bacteria;Terrabacteria group;Firmicutes	KK1157	SAMD00073750	PRJDB5486	GCA_002358035.1	Chromosome	2.26795
Streptococcus pneumoniae	Bacteria;Terrabacteria group;Firmicutes	CP2215	SAMN08823994	PRJNA448170	GCA_003044325.1	Chromosome	2.12284
Streptococcus pneumoniae	Bacteria;Terrabacteria group;Firmicutes	EF3030	SAMN08448907	PRJNA432428	GCA_003367435.1	Chromosome	2.2092
Streptococcus pneumoniae A026	Bacteria;Terrabacteria group;Firmicutes	A026	SAMN02603401	PRJNA222882	GCA_000494795.1	Chromosome	2.09188
Streptococcus pneumoniae PCS8235	Bacteria;Terrabacteria group;Firmicutes	PCS8235	SAMN02436861	PRJNA89169	GCA_000348705.1	Chromosome	2.07653
Streptococcus pyogenes	Bacteria;Terrabacteria group;Firmicutes	STAB13021	SAMN04456596	PRJNA310843	GCA_001640945.2	Chromosome	1.81194
Streptococcus pyogenes HKU QMH11M0907901	Bacteria;Terrabacteria group;Firmicutes	HKU QMH11M0907901	SAMN02471172	PRJNA68183	GCA_000275625.1	Chromosome	1.9081
Streptococcus pyogenes STAB1102	Bacteria;Terrabacteria group;Firmicutes	STAB1102	SAMN03081522	PRJNA231786	GCA_000732345.1	Chromosome	1.70944
Streptococcus sp. HSISB1	Bacteria;Terrabacteria group;Firmicutes	HSISB1	SAMN02471222	PRJNA196122	GCA_000448625.1	Chromosome	1.90688
Streptococcus sp. HSISM1	Bacteria;Terrabacteria group;Firmicutes	HSISM1	SAMN02471220	PRJNA196120	GCA_000448565.1	Chromosome	2.33459
Streptococcus sp. HSISS1	Bacteria;Terrabacteria group;Firmicutes	HSISS1	SAMN02471216	PRJNA196124	GCA_000448645.1	Chromosome	2.12814
Streptococcus sp. HSISS2	Bacteria;Terrabacteria group;Firmicutes	HSISS2	SAMN02471217	PRJNA196125	GCA_000448665.1	Chromosome	2.36091
Streptococcus sp. HSISS3	Bacteria;Terrabacteria group;Firmicutes	HSISS3	SAMN02471218	PRJNA196126	GCA_000448605.1	Chromosome	2.39986
Streptococcus sp. oral taxon 064	Bacteria;Terrabacteria group;Firmicutes	W10853	SAMN03897726	PRJNA282954	GCA_001683375.1	Chromosome	2.01316
Streptococcus thermophilus 1F8CT	Bacteria;Terrabacteria group;Firmicutes	1F8CT	SAMN02442659	PRJNA231319	GCA_000836595.1	Chromosome	1.74694
Streptococcus thermophilus M17PTZA496	Bacteria;Terrabacteria group;Firmicutes	M17PTZA496	SAMN02437282	PRJNA230629	GCA_000521265.1	Chromosome	2.06546
Streptococcus thermophilus MTH17CL396	Bacteria;Terrabacteria group;Firmicutes	MTH17CL396	SAMN02437281	PRJNA230626	GCA_000521325.1	Chromosome	1.82822
Streptococcus thermophilus TH1435	Bacteria;Terrabacteria group;Firmicutes	TH1435	SAMN02401100	PRJNA225801	GCA_000521285.1	Chromosome	1.75346
Streptococcus thermophilus TH1436	Bacteria;Terrabacteria group;Firmicutes	TH1436	SAMN02402367	PRJNA227503	GCA_000521305.1	Chromosome	1.78213
Streptococcus thermophilus TH1477	Bacteria;Terrabacteria group;Firmicutes	TH1477	SAMN02442661	PRJNA231320	GCA_000572095.1	Chromosome	1.88956
Streptococcus thermophilus TH982	Bacteria;Terrabacteria group;Firmicutes	TH982	SAMN02442657	PRJNA231305	GCA_000572065.1	Chromosome	1.78931
Streptococcus thermophilus TH985	Bacteria;Terrabacteria group;Firmicutes	TH985	SAMN02442656	PRJNA231300	GCA_000836675.1	Chromosome	1.84443
Streptomyces antibioticus	Bacteria;Terrabacteria group;Actinobacteria	DSM 41481	SAMN03941256	PRJNA291306	GCA_002019855.1	Chromosome	8.50662
Streptomyces anulatus	Bacteria;Terrabacteria group;Actinobacteria	ATCC 11523	SAMN02951406	PRJNA257397	GCA_001434355.1	Chromosome	8.84711
Streptomyces armeniacus	Bacteria;Terrabacteria group;Actinobacteria	ATCC 15676	SAMN09690035	PRJNA481761	GCA_003355155.1	Chromosome	8.08325
Streptomyces clavuligerus ATCC 27064	Bacteria;Terrabacteria group;Actinobacteria	ATCC 27064	SAMN02471788	PRJNA42475	GCA_000163875.1	Chromosome	8.55689
Streptomyces davaonensis JCM 4913	Bacteria;Terrabacteria group;Actinobacteria	JCM 4913	SAMEA2272568	PRJEB184	GCA_000349325.1	Chromosome	9.55595
Streptomyces incarnatus	Bacteria;Terrabacteria group;Actinobacteria	NRRL 8089	SAMN03699512	PRJNA284179	GCA_001027185.1	Chromosome	8.89747
Streptomyces lividans 1326	Bacteria;Terrabacteria group;Actinobacteria	1326	SAMN02469606	PRJNA168962	GCA_000403665.1	Chromosome	8.49676
Streptomyces niveus NCIMB 11891	Bacteria;Terrabacteria group;Actinobacteria	NCIMB 11891	SAMN02469390	PRJNA210149	GCA_000497425.1	Chromosome	8.72688
Streptomyces nodosus	Bacteria;Terrabacteria group;Actinobacteria	ATCC 14899	SAMN03020625	PRJNA259817	GCA_000819545.1	Chromosome	7.71411
Streptomyces pristinaespiralis ATCC 25486	Bacteria;Terrabacteria group;Actinobacteria	ATCC 25486	SAMN02595222	PRJNA28553	GCA_000154945.1	Chromosome	8.13338
Streptomyces rapamycinicus NRRL 5491	Bacteria;Terrabacteria group;Actinobacteria	NRRL 5491	SAMN02604192	PRJNA207502	GCA_000418455.1	Chromosome	12.7007
Streptomyces roseochromogenus subsp. oscitans DS 12.976	Bacteria;Terrabacteria group;Actinobacteria	DS 12.976	SAMN02469393	PRJNA210150	GCA_000497445.1	Chromosome	9.78226
Streptomyces sp. 2114.2	Bacteria;Terrabacteria group;Actinobacteria	2114.2	SAMN05428941	PRJEB16387	GCA_900104935.1	Chromosome	8.62026
Streptomyces sp. 2323.1	Bacteria;Terrabacteria group;Actinobacteria	2323.1	SAMN06272775	PRJEB22324	GCA_900221035.1	Chromosome	8.21246
Streptomyces sp. 3214.6	Bacteria;Terrabacteria group;Actinobacteria	3124.6	SAMN05444521	PRJEB18237	GCA_900129855.1	Chromosome	9.37555
Streptomyces sp. ETH9427	Bacteria;Terrabacteria group;Actinobacteria	ETH9427	SAMN09209490	PRJNA471407	GCA_003352805.1	Chromosome	7.97803
Streptomyces sp. GBA 94-10	Bacteria;Terrabacteria group;Actinobacteria	GBA 94-10	SAMN02469388	PRJNA171847	GCA_000495635.1	Chromosome	7.22447
Streptomyces sp. ICC1	Bacteria;Terrabacteria group;Actinobacteria	ICC1	SAMN08559942	PRJNA268366	GCA_003287935.1	Chromosome	9.03432
Streptomyces sp. ICC4	Bacteria;Terrabacteria group;Actinobacteria	ICC4	SAMN08559943	PRJNA268366	GCA_003287915.1	Chromosome	9.0104
Streptomyces sp. PBH53	Bacteria;Terrabacteria group;Actinobacteria	PBH53	SAMN03218484	PRJNA268366	GCA_001040905.1	Chromosome	9.1536
Streptomyces sp. PVA 94-07	Bacteria;Terrabacteria group;Actinobacteria	PVA 94-07	SAMN02469391	PRJNA171846	GCA_000495755.1	Chromosome	7.10615
Streptomyces sp. TLI_053	Bacteria;Terrabacteria group;Actinobacteria	TLI_053	SAMN05216371	PRJEB16370	GCA_900105395.1	Chromosome	9.90005
Streptomyces sp. Tu6071	Bacteria;Terrabacteria group;Actinobacteria	Tu6071	SAMN02470040	PRJNA63579	GCA_000213055.1	Chromosome	7.50673
Streptomyces sviceus ATCC 29083	Bacteria;Terrabacteria group;Actinobacteria	ATCC 29083	SAMN02595223	PRJNA28555	GCA_000154965.1	Chromosome	9.31349
Streptomyces venezuelae ATCC 10712	Bacteria;Terrabacteria group;Actinobacteria	ATCC 10712	SAMEA3138410	PRJNA62209	GCA_000253235.1	Chromosome	8.22645
Streptosporangium sp. 'caverna'	Bacteria;Terrabacteria group;Actinobacteria	caverna	SAMN09222004	PRJNA471895	GCA_003203775.1	Chromosome	11.3422
Sulfolobus acidocaldarius	Archaea;TACK group;Crenarchaeota	GG12-C01-09	SAMN04305143	PRJNA304349	GCA_001481595.1	Chromosome	2.22058
Sulfolobus acidocaldarius	Archaea;TACK group;Crenarchaeota	NG05B_CO5_07	SAMN04305174	PRJNA304349	GCA_001481635.1	Chromosome	2.21743
Sulfolobus islandicus L.D.8.5	Archaea;TACK group;Crenarchaeota	L.D.8.5	SAMN02598413	PRJNA18803	GCA_000024305.1	Chromosome	2.74865
Sulfurimonas gotlandica GD1	Bacteria;Proteobacteria;delta/epsilon subdivisions	GD1	SAMN02470075	PRJNA60283	GCA_000242915.2	Chromosome	2.95268
Sulfurospirillum sp. SL2-2	Bacteria;Proteobacteria;delta/epsilon subdivisions	SL2-2	SAMN07187793	PRJNA388856	GCA_002205395.1	Chromosome	2.87661
Synechococcus elongatus PCC 11801	Bacteria;Terrabacteria group;Cyanobacteria/Melainabacteria group	PCC 11801	SAMN09425400	PRJNA476044	GCA_003846445.1	Chromosome	2.69102
Synechococcus sp. WH 8020	Bacteria;Terrabacteria group;Cyanobacteria/Melainabacteria group	WH 8020	SAMN03436066	PRJNA278997	GCA_001040845.1	Chromosome	2.66117
Tannerella sp. oral taxon HOT-286	Bacteria;FCB group;Bacteroidetes/Chlorobi group	W11666	SAMN08743846	PRJNA282954	GCA_003033925.1	Chromosome	3.0136
Tenacibaculum mesophilum	Bacteria;FCB group;Bacteroidetes/Chlorobi group	DSM 13764	SAMN10130967	PRJNA493172	GCA_003867075.1	Chromosome	3.34418
Tenacibaculum sp. DSM 106434	Bacteria;FCB group;Bacteroidetes/Chlorobi group	DSM 106434	SAMN10107882	PRJNA492832	GCA_003867015.1	Chromosome	3.5118
Tenacibaculum sp. SZ-18	Bacteria;FCB group;Bacteroidetes/Chlorobi group	SZ-18	SAMN06133350	PRJNA357129	GCA_002813915.1	Chromosome	4.02428
Terriglobus roseus	Bacteria;Acidobacteria;Acidobacteriia	GAS232	SAMN05444167	PRJEB15813	GCA_900102185.1	Chromosome	4.85207
Thermanaeromonas toyohensis ToBE	Bacteria;Terrabacteria group;Firmicutes	ToBE	SAMN00808754	PRJEB20237	GCA_900176005.1	Chromosome	3.33412
Thermanaerovibrio velox DSM 12556	Bacteria;Synergistetes;Synergistia	DSM 12556	SAMN02261421	PRJNA65505	GCA_000237825.1	Chromosome	1.88084
Thermoanaerobacter siderophilus SR4	Bacteria;Terrabacteria group;Firmicutes	SR4	SAMN02261414	PRJNA64483	GCA_000262445.1	Chromosome	2.54016
Thermoanaerobacterales bacterium SK-G1	Bacteria;Terrabacteria group;Firmicutes	SK-G1	SAMN09946684	PRJNA488968	GCA_003691585.1	Chromosome	3.39841
Thermoanaerobacterium sp. RBIITD	Bacteria;Terrabacteria group;Firmicutes	RBIITD	SAMN05660242	PRJEB70023	GCA_900205865.1	Chromosome	3.40309
Thermocrinis minervae	Bacteria;Aquificae;Aquificae	DSM 19557	SAMN05444391	PRJEB18353	GCA_900142435.1	Chromosome	1.36792
Thermosynechococcus sp. NK55a	Bacteria;Terrabacteria group;Cyanobacteria/Melainabacteria group	NK55	SAMN02641554	PRJNA218025	GCA_000505665.1	Chromosome	2.52006
Thiomonas arsenitoxydans	Bacteria;Proteobacteria;Betaproteobacteria	3As	SAMEA2272520	PRJEA50687	GCA_000253115.1	Chromosome	3.78553
Thiomonas sp. X19	Bacteria;Proteobacteria;Betaproteobacteria	X19	SAMEA4028359	PRJEB14159	GCA_900089495.1	Chromosome	4.67443
Tolypothrix tenuis PCC 7101	Bacteria;Terrabacteria group;Cyanobacteria/Melainabacteria group	NIES-37	SAMD00081165	PRJDB5665	GCA_002368295.1	Chromosome	9.35223
Treponema denticola AL-2	Bacteria;Spirochaetes;Spirochaetia	AL-2	SAMN02596716	PRJNA64903	GCA_000340725.1	Chromosome	2.84309
Treponema denticola ATCC 35404	Bacteria;Spirochaetes;Spirochaetia	ATCC 35404	SAMN02596720	PRJNA64911	GCA_000340685.1	Chromosome	2.77151
Treponema denticola H1-T	Bacteria;Spirochaetes;Spirochaetia	H1-T	SAMN02596722	PRJNA64913	GCA_000340605.1	Chromosome	2.9297
Treponema denticola H-22	Bacteria;Spirochaetes;Spirochaetia	H-22	SAMN02596721	PRJNA64915	GCA_000340645.1	Chromosome	2.75786
Treponema denticola OTK	Bacteria;Spirochaetes;Spirochaetia	OTK	SAMN02596724	PRJNA64919	GCA_000340705.1	Chromosome	2.85753
Treponema pallidum str. Fribourg-Blanc	Bacteria;Spirochaetes;Spirochaetia	Fribourg-Blanc	SAMN03081442	PRJNA86661	GCA_000387485.1	Chromosome	1.14048
Treponema pallidum subsp. endemicum str. Bosnia A	Bacteria;Spirochaetes;Spirochaetia	Bosnia A	SAMN03274241	PRJNA86663	GCA_000813285.1	Chromosome	1.13765
Treponema pallidum subsp. pallidum	Bacteria;Spirochaetes;Spirochaetia	Amoy	SAMN04556745	PRJNA315615	GCA_001628695.1	Chromosome	1.13922
Treponema pallidum subsp. pallidum	Bacteria;Spirochaetes;Spirochaetia	Chicago Population	SAMN03273363	PRJNA271237	GCA_001655235.1	Chromosome	1.13947
Treponema pallidum subsp. pallidum	Bacteria;Spirochaetes;Spirochaetia	CDC-A	SAMN03273364	PRJNA271237	GCA_001655275.1	Chromosome	1.13972
Treponema pallidum subsp. pallidum	Bacteria;Spirochaetes;Spirochaetia	Nichols Houston	SAMN03273361	PRJNA271237	GCA_001655315.1	Chromosome	1.13847
Treponema pallidum subsp. pallidum	Bacteria;Spirochaetes;Spirochaetia	Nichols Houston	SAMN03273362	PRJNA271237	GCA_001655355.1	Chromosome	1.13964
Treponema pallidum subsp. pallidum	Bacteria;Spirochaetes;Spirochaetia	UW074B	SAMN03273355	PRJNA271237	GCA_001655395.1	Chromosome	1.13959
Treponema pallidum subsp. pallidum	Bacteria;Spirochaetes;Spirochaetia	UW189B	SAMN03273356	PRJNA271237	GCA_001655435.1	Chromosome	1.13983
Treponema pallidum subsp. pallidum	Bacteria;Spirochaetes;Spirochaetia	UW228B	SAMN03273357	PRJNA271237	GCA_001655475.1	Chromosome	1.14006
Treponema pallidum subsp. pallidum	Bacteria;Spirochaetes;Spirochaetia	UW254B	SAMN03273358	PRJNA271237	GCA_001655515.1	Chromosome	1.13986
Treponema pallidum subsp. pallidum	Bacteria;Spirochaetes;Spirochaetia	UW391B	SAMN03273359	PRJNA271237	GCA_001655555.1	Chromosome	1.13978
Treponema pallidum subsp. pallidum	Bacteria;Spirochaetes;Spirochaetia	PT_SIF0697	SAMN05150260	PRJNA322283	GCA_001712895.1	Chromosome	1.13917
Treponema pallidum subsp. pallidum	Bacteria;Spirochaetes;Spirochaetia	PT_SIF0857	SAMN05173064	PRJNA322283	GCA_001712915.1	Chromosome	1.13915
Treponema pallidum subsp. pallidum	Bacteria;Spirochaetes;Spirochaetia	PT_SIF0908	SAMN05150354	PRJNA322283	GCA_001712935.1	Chromosome	1.13907
Treponema pallidum subsp. pallidum	Bacteria;Spirochaetes;Spirochaetia	PT_SIF0954	SAMN05150355	PRJNA322283	GCA_001712955.1	Chromosome	1.13914
Treponema pallidum subsp. pallidum	Bacteria;Spirochaetes;Spirochaetia	PT_SIF1002	SAMN05150356	PRJNA322283	GCA_001712975.1	Chromosome	1.13913
Treponema pallidum subsp. pallidum	Bacteria;Spirochaetes;Spirochaetia	PT_SIF1020	SAMN05150357	PRJNA322283	GCA_001712995.1	Chromosome	1.13918
Treponema pallidum subsp. pallidum	Bacteria;Spirochaetes;Spirochaetia	PT_SIF1063	SAMN05150358	PRJNA322283	GCA_001713015.1	Chromosome	1.13915
Treponema pallidum subsp. pallidum	Bacteria;Spirochaetes;Spirochaetia	PT_SIF1127	SAMN05150778	PRJNA322283	GCA_001713035.1	Chromosome	1.13893
Treponema pallidum subsp. pallidum	Bacteria;Spirochaetes;Spirochaetia	PT_SIF1135	SAMN05150382	PRJNA322283	GCA_001713055.1	Chromosome	1.13918
Treponema pallidum subsp. pallidum	Bacteria;Spirochaetes;Spirochaetia	PT_SIF1140	SAMN05150594	PRJNA322283	GCA_001713075.1	Chromosome	1.13918
Treponema pallidum subsp. pallidum	Bacteria;Spirochaetes;Spirochaetia	PT_SIF1142	SAMN05150624	PRJNA322283	GCA_001713095.1	Chromosome	1.13916
Treponema pallidum subsp. pallidum	Bacteria;Spirochaetes;Spirochaetia	PT_SIF1156	SAMN05150625	PRJNA322283	GCA_001713115.1	Chromosome	1.13915
Treponema pallidum subsp. pallidum	Bacteria;Spirochaetes;Spirochaetia	PT_SIF1167	SAMN05150626	PRJNA322283	GCA_001713135.1	Chromosome	1.13913
Treponema pallidum subsp. pallidum	Bacteria;Spirochaetes;Spirochaetia	PT_SIF1183	SAMN05150627	PRJNA322283	GCA_001713155.1	Chromosome	1.13914
Treponema pallidum subsp. pallidum	Bacteria;Spirochaetes;Spirochaetia	PT_SIF1196	SAMN05150628	PRJNA322283	GCA_001713175.1	Chromosome	1.13915
Treponema pallidum subsp. pallidum	Bacteria;Spirochaetes;Spirochaetia	PT_SIF1200	SAMN05150632	PRJNA322283	GCA_001713195.1	Chromosome	1.13913
Treponema pallidum subsp. pallidum	Bacteria;Spirochaetes;Spirochaetia	PT_SIF1242	SAMN05150648	PRJNA322283	GCA_001713215.1	Chromosome	1.13912
Treponema pallidum subsp. pallidum	Bacteria;Spirochaetes;Spirochaetia	PT_SIF1252	SAMN05150673	PRJNA322283	GCA_001713235.1	Chromosome	1.13913
Treponema pallidum subsp. pallidum	Bacteria;Spirochaetes;Spirochaetia	PT_SIF1261	SAMN05150674	PRJNA322283	GCA_001713255.1	Chromosome	1.13913
Treponema pallidum subsp. pallidum	Bacteria;Spirochaetes;Spirochaetia	PT_SIF1278	SAMN05150675	PRJNA322283	GCA_001713275.1	Chromosome	1.13916
Treponema pallidum subsp. pallidum	Bacteria;Spirochaetes;Spirochaetia	PT_SIF1280	SAMN05150676	PRJNA322283	GCA_001713295.1	Chromosome	1.13914
Treponema pallidum subsp. pallidum	Bacteria;Spirochaetes;Spirochaetia	PT_SIF1299	SAMN05150677	PRJNA322283	GCA_001713315.1	Chromosome	1.13914
Treponema pallidum subsp. pallidum	Bacteria;Spirochaetes;Spirochaetia	PT_SIF1348	SAMN05150777	PRJNA322283	GCA_001713335.1	Chromosome	1.13916
Treponema pallidum subsp. pallidum	Bacteria;Spirochaetes;Spirochaetia	PT_SIF0751	SAMN05150273	PRJNA322283	GCA_001761515.1	Chromosome	1.13916
Treponema pallidum subsp. pallidum	Bacteria;Spirochaetes;Spirochaetia	PT_SIF0877_3	SAMN05150353	PRJNA322283	GCA_001761565.1	Chromosome	1.13914
Treponema pallidum subsp. pallidum	Bacteria;Spirochaetes;Spirochaetia	Seattle Nichols	SAMN03273360	PRJNA271237	GCA_001941545.1	Chromosome	1.13984
Treponema pallidum subsp. pallidum	Bacteria;Spirochaetes;Spirochaetia	UZ1974	SAMN08803902	PRJNA445953	GCA_003055985.1	Chromosome	1.13951
Treponema pallidum subsp. pallidum	Bacteria;Spirochaetes;Spirochaetia	Haiti B	SAMN07780978	PRJNA414170	GCA_003627115.1	Chromosome	1.13953
Treponema pallidum subsp. pallidum DAL-1	Bacteria;Spirochaetes;Spirochaetia	DAL-1	SAMN02603007	PRJNA30649	GCA_000246815.1	Chromosome	1.13997
Treponema pallidum subsp. pallidum SS14	Bacteria;Spirochaetes;Spirochaetia	SS14	SAMN00000318	PRJNA20067	GCA_000017825.1	Chromosome	1.13946
Treponema pallidum subsp. pallidum SS14	Bacteria;Spirochaetes;Spirochaetia	SS14	SAMN00000318	PRJNA20067	GCA_000410555.1	Chromosome	1.13957
Treponema pallidum subsp. pallidum str. Chicago	Bacteria;Spirochaetes;Spirochaetia	Chicago	SAMN02604256	PRJNA39981	GCA_000024485.1	Chromosome	1.13928
Treponema pallidum subsp. pallidum str. Mexico A	Bacteria;Spirochaetes;Spirochaetia	Mexico A	SAMN00004588	PRJNA41401	GCA_000304295.1	Chromosome	1.14004
Treponema pallidum subsp. pallidum str. Nichols	Bacteria;Spirochaetes;Spirochaetia	Nichols	SAMN02603005	PRJNA30655	GCA_000410535.2	Chromosome	1.13963
Treponema pallidum subsp. pertenue	Bacteria;Spirochaetes;Spirochaetia	Ghana-051	SAMN06480792	PRJNA378179	GCA_002271195.1	Chromosome	1.13958
Treponema pallidum subsp. pertenue	Bacteria;Spirochaetes;Spirochaetia	CDC 2575	SAMN06480828	PRJNA378185	GCA_002271235.1	Chromosome	1.13958
Treponema pallidum subsp. pertenue	Bacteria;Spirochaetes;Spirochaetia	LMNP-1	SAMN06841355	PRJNA343706	GCA_003076575.1	Chromosome	1.13977
Treponema pallidum subsp. pertenue	Bacteria;Spirochaetes;Spirochaetia	Kampung Dalan K363	SAMN07709919	PRJNA412353	GCA_003611295.1	Chromosome	1.13976
Treponema pallidum subsp. pertenue	Bacteria;Spirochaetes;Spirochaetia	Sei Geringging K403	SAMN07709936	PRJNA412353	GCA_003611315.1	Chromosome	1.13946
Treponema pallidum subsp. pertenue	Bacteria;Spirochaetes;Spirochaetia	CDC-1	SAMN07967415	PRJNA416916	GCA_003952805.1	Chromosome	1.13958
Treponema pallidum subsp. pertenue str. CDC2	Bacteria;Spirochaetes;Spirochaetia	CDC2	SAMN02603003	PRJNA30651	GCA_000246775.1	Chromosome	1.13974
Treponema pallidum subsp. pertenue str. Gauthier	Bacteria;Spirochaetes;Spirochaetia	Gauthier	SAMN02603004	PRJNA30653	GCA_000246795.1	Chromosome	1.13942
Treponema pallidum subsp. pertenue str. SamoaD	Bacteria;Spirochaetes;Spirochaetia	SamoaD	SAMN00000317	PRJNA30671	GCA_000246755.1	Chromosome	1.13933
Trichormus variabilis NIES-23	Bacteria;Terrabacteria group;Cyanobacteria/Melainabacteria group	NIES-23	SAMD00079797	PRJDB5665	GCA_002368015.1	Chromosome	7.47283
uncultured archaeon	Archaea;environmental samples;uncultured archaeon		SAMN02940502	PRJNA256113	GCA_000965745.1	Chromosome	2.22669
uncultured Desulfovibrio sp.	Bacteria;Proteobacteria;delta/epsilon subdivisions	Jan-86	SAMEA4384482	PRJEB14294	GCA_900095395.1	Chromosome	3.46398
uncultured marine group II euryarchaeote	Archaea;Euryarchaeota;unclassified Euryarchaeota		SAMN02954313	PRJNA77705	GCA_000246735.1	Chromosome	2.06414
uncultured Pleomorphomonas sp.	Bacteria;Proteobacteria;Alphaproteobacteria	86	SAMEA4384484	PRJEB14296	GCA_900095415.1	Chromosome	5.8892
uncultured Sporomusa sp.	Bacteria;Terrabacteria group;Firmicutes	86	SAMEA4384535	PRJEB14295	GCA_900095405.1	Chromosome	5.02065
Ureaplasma diversum	Bacteria;Terrabacteria group;Tenericutes	ATCC 49782	SAMN03153602	PRJNA257677	GCA_000941095.1	Chromosome	0.973501
Variovorax sp. HW608	Bacteria;Proteobacteria;Betaproteobacteria	HW608	SAMN02745862	PRJEB14438	GCA_900090195.1	Chromosome	7.73367
Veillonella parvula HSIVP1	Bacteria;Terrabacteria group;Firmicutes	HSIVP1	SAMN02471223	PRJNA196131	GCA_000448705.1	Chromosome	2.17799
Verrucomicrobium sp. GAS474	Bacteria;PVC group;Verrucomicrobia	GAS474	SAMN05444156	PRJEB16461	GCA_900105685.1	Chromosome	3.76354
Vibrio anguillarum	Bacteria;Proteobacteria;Gammaproteobacteria	4299	SAMN03652800	PRJNA283570	GCA_001989655.1	Chromosome	4.44351
Vibrio anguillarum	Bacteria;Proteobacteria;Gammaproteobacteria	A023	SAMN03177548	PRJNA267071	GCA_001989675.1	Chromosome	4.10008
Vibrio anguillarum	Bacteria;Proteobacteria;Gammaproteobacteria	PF430-3	SAMN03177783	PRJNA267092	GCA_001989695.1	Chromosome	4.20385
Vibrio anguillarum	Bacteria;Proteobacteria;Gammaproteobacteria	87-9-117	SAMN03178219	PRJNA267184	GCA_001989715.1	Chromosome	4.17159
Vibrio anguillarum	Bacteria;Proteobacteria;Gammaproteobacteria	91-8-178	SAMN03177582	PRJNA267079	GCA_001989735.1	Chromosome	4.20511
Vibrio anguillarum	Bacteria;Proteobacteria;Gammaproteobacteria	178/90	SAMN03178171	PRJNA267172	GCA_001989755.1	Chromosome	4.19424
Vibrio anguillarum	Bacteria;Proteobacteria;Gammaproteobacteria	261/91	SAMN03177545	PRJNA267069	GCA_001989775.1	Chromosome	4.16401
Vibrio anguillarum	Bacteria;Proteobacteria;Gammaproteobacteria	Ba35	SAMN03177691	PRJNA267080	GCA_001989795.1	Chromosome	4.12021
Vibrio anguillarum	Bacteria;Proteobacteria;Gammaproteobacteria	T265	SAMN03177576	PRJNA267076	GCA_001989815.1	Chromosome	4.13021
Vibrio anguillarum	Bacteria;Proteobacteria;Gammaproteobacteria	HI610	SAMN03178188	PRJNA267180	GCA_001989835.1	Chromosome	4.44822
Vibrio anguillarum	Bacteria;Proteobacteria;Gammaproteobacteria	51/82/2	SAMN03177577	PRJNA267077	GCA_001989855.1	Chromosome	4.17176
Vibrio anguillarum	Bacteria;Proteobacteria;Gammaproteobacteria	LMG12010	SAMN03177549	PRJNA267072	GCA_001989875.1	Chromosome	4.17097
Vibrio anguillarum	Bacteria;Proteobacteria;Gammaproteobacteria	S2 2/9	SAMN03178169	PRJNA267170	GCA_001989895.1	Chromosome	4.00249
Vibrio anguillarum	Bacteria;Proteobacteria;Gammaproteobacteria	Aug-14	SAMN03178184	PRJNA267178	GCA_001989915.1	Chromosome	4.14273
Vibrio anguillarum	Bacteria;Proteobacteria;Gammaproteobacteria	87-9-116	SAMN03178218	PRJNA267183	GCA_001989935.1	Chromosome	4.16753
Vibrio anguillarum	Bacteria;Proteobacteria;Gammaproteobacteria	DSM 21597	SAMN03177464	PRJNA267044	GCA_001989995.1	Chromosome	4.35133
Vibrio anguillarum	Bacteria;Proteobacteria;Gammaproteobacteria	90-11-287	SAMN03175443	PRJNA268283	GCA_001990025.1	Chromosome	4.21849
Vibrio anguillarum	Bacteria;Proteobacteria;Gammaproteobacteria		SAMN03177463	PRJNA267042	GCA_001990045.1	Chromosome	4.25893
Vibrio anguillarum	Bacteria;Proteobacteria;Gammaproteobacteria	601/90	SAMN03176858	PRJNA266923	GCA_001990065.1	Chromosome	4.3322
Vibrio anguillarum	Bacteria;Proteobacteria;Gammaproteobacteria	Jan-18	SAMN03177521	PRJNA267064	GCA_001990085.1	Chromosome	4.25311
Vibrio anguillarum	Bacteria;Proteobacteria;Gammaproteobacteria	VA1	SAMN03177461	PRJNA267040	GCA_001990105.1	Chromosome	4.19189
Vibrio anguillarum	Bacteria;Proteobacteria;Gammaproteobacteria	VIB 93	SAMN03652808	PRJNA283572	GCA_001990125.1	Chromosome	4.14273
Vibrio anguillarum	Bacteria;Proteobacteria;Gammaproteobacteria	PF7	SAMN03177770	PRJNA267085	GCA_001997225.1	Chromosome	4.182
Vibrio anguillarum	Bacteria;Proteobacteria;Gammaproteobacteria	VIB 18	SAMN03652801	PRJNA283571	GCA_001998845.1	Chromosome	4.24885
Vibrio anguillarum	Bacteria;Proteobacteria;Gammaproteobacteria	PF4 substr. R4	SAMN07568194	PRJNA400461	GCA_002813795.1	Chromosome	3.85433
Vibrio anguillarum	Bacteria;Proteobacteria;Gammaproteobacteria	PF4 substr. R8	SAMN07571505	PRJNA400584	GCA_002813815.1	Chromosome	3.85412
Vibrio anguillarum	Bacteria;Proteobacteria;Gammaproteobacteria	PF4	SAMN07568193	PRJNA400460	GCA_002813835.1	Chromosome	3.85435
Vibrio anguillarum	Bacteria;Proteobacteria;Gammaproteobacteria	PF4 substr. R6	SAMN07571490	PRJNA400583	GCA_002813855.1	Chromosome	3.83633
Vibrio anguillarum	Bacteria;Proteobacteria;Gammaproteobacteria	PF4-E1-1	SAMN08999860	PRJNA454209	GCA_003390515.1	Chromosome	4.17563
Vibrio anguillarum	Bacteria;Proteobacteria;Gammaproteobacteria	PF4-E1-4	SAMN09002811	PRJNA454294	GCA_003390535.1	Chromosome	4.17732
Vibrio anguillarum	Bacteria;Proteobacteria;Gammaproteobacteria	PF4-E1-5	SAMN09002814	PRJNA454296	GCA_003390555.1	Chromosome	4.17964
Vibrio anguillarum	Bacteria;Proteobacteria;Gammaproteobacteria	PF4-E1-2	SAMN09001807	PRJNA454290	GCA_003390575.1	Chromosome	4.1772
Vibrio anguillarum	Bacteria;Proteobacteria;Gammaproteobacteria	PF4-E1-3	SAMN09002797	PRJNA454293	GCA_003390595.1	Chromosome	4.14368
Vibrio anguillarum	Bacteria;Proteobacteria;Gammaproteobacteria	PF4-E2-R1	SAMN09005649	PRJNA454356	GCA_003390615.1	Chromosome	3.85546
Vibrio anguillarum	Bacteria;Proteobacteria;Gammaproteobacteria	PF4-E2-3	SAMN09002947	PRJNA454303	GCA_003390635.1	Chromosome	3.85432
Vibrio anguillarum	Bacteria;Proteobacteria;Gammaproteobacteria	PF4-E2-2	SAMN09002889	PRJNA454301	GCA_003390655.1	Chromosome	3.85417
Vibrio anguillarum	Bacteria;Proteobacteria;Gammaproteobacteria	PF4-E2-R4	SAMN09005650	PRJNA454357	GCA_003390675.1	Chromosome	3.85404
Vibrio anguillarum	Bacteria;Proteobacteria;Gammaproteobacteria	PF4-E2-5	SAMN09004676	PRJNA454310	GCA_003390695.1	Chromosome	3.85436
Vibrio anguillarum	Bacteria;Proteobacteria;Gammaproteobacteria	PF4-E2-6	SAMN09005634	PRJNA454350	GCA_003390715.1	Chromosome	3.85425
Vibrio anguillarum	Bacteria;Proteobacteria;Gammaproteobacteria	Ba35-E2-R3	SAMN09005653	PRJNA454359	GCA_003391155.1	Chromosome	4.12082
Vibrio anguillarum	Bacteria;Proteobacteria;Gammaproteobacteria	Ba35-E2-2	SAMN09005635	PRJNA454351	GCA_003391175.1	Chromosome	4.12274
Vibrio anguillarum	Bacteria;Proteobacteria;Gammaproteobacteria	Ba35-E2-R1	SAMN09005651	PRJNA454358	GCA_003391195.1	Chromosome	4.12273
Vibrio anguillarum	Bacteria;Proteobacteria;Gammaproteobacteria	Ba35-E2-R4	SAMN09005656	PRJNA454362	GCA_003391215.1	Chromosome	4.12076
Vibrio anguillarum	Bacteria;Proteobacteria;Gammaproteobacteria	4299-E1-R1	SAMN08999859	PRJNA454205	GCA_003391235.1	Chromosome	4.41806
Vibrio anguillarum	Bacteria;Proteobacteria;Gammaproteobacteria	PF4	SAMN03177729	PRJNA267082	GCA_003595565.1	Chromosome	4.18086
Vibrio azureus	Bacteria;Proteobacteria;Gammaproteobacteria	LC2-005	SAMN06105395	PRJNA356099	GCA_002849855.1	Chromosome	4.8339
Vibrio campbellii	Bacteria;Proteobacteria;Gammaproteobacteria	1114GL	SAMN04364235	PRJNA306799	GCA_001991055.1	Chromosome	5.63411
Vibrio cholerae O1 str. Inaba G4222	Bacteria;Proteobacteria;Gammaproteobacteria	Inaba G4222	SAMN02469666	PRJNA172960	GCA_000338075.1	Chromosome	4.20281
Vibrio coralliilyticus	Bacteria;Proteobacteria;Gammaproteobacteria	RE22	SAMN03857122	PRJNA290178	GCA_001297935.1	Chromosome	5.68477
Vibrio crassostreae 9CS106	Bacteria;Proteobacteria;Gammaproteobacteria	9CS106	SAMN02470456	PRJNA167005	GCA_000272185.2	Chromosome	5.30868
Vibrio parahaemolyticus	Bacteria;Proteobacteria;Gammaproteobacteria	1682	SAMN05977307	PRJNA352377	GCA_001951115.1	Chromosome	4.708
Vibrio parahaemolyticus	Bacteria;Proteobacteria;Gammaproteobacteria	HA2	SAMN07680340	PRJNA408206	GCA_002504185.1	Chromosome	5.27864
Vogesella sp. LIG4	Bacteria;Proteobacteria;Betaproteobacteria	LIG4	SAMN02745946	PRJEB14437	GCA_900090205.1	Chromosome	4.14734
Weissella viridescens	Bacteria;Terrabacteria group;Firmicutes	MFPC16A2805	SAMEA104285206	PRJEB22329	GCA_900216215.1	Chromosome	1.04068
Winogradskyella sp. PC-19	Bacteria;FCB group;Bacteroidetes/Chlorobi group	PC-19	SAMN06133349	PRJNA357128	GCA_002163855.1	Chromosome	2.97752
Winogradskyella sp. RHA_55	Bacteria;FCB group;Bacteroidetes/Chlorobi group	RHA_55	SAMN04489797	PRJEB16378	GCA_900105425.1	Chromosome	3.68845
Wolbachia endosymbiont of Bemisia tabaci	Bacteria;Proteobacteria;Alphaproteobacteria	China 1	SAMN05335586	PRJNA327485	GCA_003999585.1	Chromosome	1.30649
Wolbachia endosymbiont of Culex quinquefasciatus Pel	Bacteria;Proteobacteria;Alphaproteobacteria	wPip	SAMEA1705930	PRJNA30313	GCA_000073005.1	Chromosome	1.48246
Wolbachia endosymbiont of Drosophila incompta	Bacteria;Proteobacteria;Alphaproteobacteria	wInc_Cu	SAMN03437828	PRJNA279175	GCA_001758565.1	Chromosome	1.26784
Wolbachia endosymbiont of Drosophila incompta	Bacteria;Proteobacteria;Alphaproteobacteria	wInc_SM	SAMN03445735	PRJNA279175	GCA_001758585.1	Chromosome	1.26766
Wolbachia endosymbiont of Trichogramma pretiosum	Bacteria;Proteobacteria;Alphaproteobacteria	wTpre	SAMN04092459	PRJNA168121	GCA_001439985.1	Chromosome	1.13381
Xanthomonas arboricola pv. juglandis	Bacteria;Proteobacteria;Gammaproteobacteria	Xaj 417	SAMN03944872	PRJNA291479	GCA_001237985.1	Chromosome	5.21894
Xanthomonas campestris pv. campestris	Bacteria;Proteobacteria;Gammaproteobacteria	17	SAMN03580360	PRJNA282840	GCA_001293445.1	Chromosome	4.99443
Xanthomonas citri pv. citri	Bacteria;Proteobacteria;Gammaproteobacteria		SAMEA2752396	PRJEB7163	GCA_001494675.1	Chromosome	5.26748
Xanthomonas citri pv. citri	Bacteria;Proteobacteria;Gammaproteobacteria		SAMEA2755371	PRJEB7164	GCA_001496995.1	Chromosome	5.37058
Xanthomonas citri pv. citri	Bacteria;Proteobacteria;Gammaproteobacteria	LM199	SAMN05822798	PRJNA344031	GCA_001939965.1	Chromosome	5.56881
Xanthomonas citri pv. citri	Bacteria;Proteobacteria;Gammaproteobacteria	LM180	SAMN05823141	PRJNA344031	GCA_001939985.1	Chromosome	5.66709
Xanthomonas citri pv. fuscans	Bacteria;Proteobacteria;Gammaproteobacteria	Xff49	SAMN07563171	PRJNA400313	GCA_002309515.1	Chromosome	5.27908
Xanthomonas hortorum pv. carotae str. M081	Bacteria;Proteobacteria;Gammaproteobacteria	M081	SAMN02470773	PRJNA50443	GCA_000505565.1	Chromosome	5.0524
Xenorhabdus nematophila ATCC 19061	Bacteria;Proteobacteria;Gammaproteobacteria	ATCC 19061	SAMEA3138407	PRJNA13400	GCA_000252955.1	Chromosome	4.58792
Xuhuaishuia manganoxidans	Bacteria;Proteobacteria;Alphaproteobacteria	DY6-4	SAMN06209184	PRJNA360339	GCA_001981245.1	Chromosome	3.4535
Yersinia enterocolitica	Bacteria;Proteobacteria;Gammaproteobacteria	8081	SAMN03160540	PRJNA240089	GCA_000834795.1	Chromosome	4.68539
Yersinia entomophaga	Bacteria;Proteobacteria;Gammaproteobacteria	MH96	SAMN03177402	PRJNA267025	GCA_001656035.1	Chromosome	4.27541
Yersinia kristensenii	Bacteria;Proteobacteria;Gammaproteobacteria	ATCC 33639	SAMN02918303	PRJNA243532	GCA_000750355.1	Chromosome	4.44433
Yersinia kristensenii	Bacteria;Proteobacteria;Gammaproteobacteria	ATCC BAA-2637	SAMN09765716	PRJNA484516	GCA_003600645.1	Chromosome	4.44888
Yersinia pestis	Bacteria;Proteobacteria;Gammaproteobacteria	Java9	SAMN03216587	PRJNA240107	GCA_000834905.1	Chromosome	4.83056
Yersinia pestis	Bacteria;Proteobacteria;Gammaproteobacteria	Nairobi	SAMN03256395	PRJNA240084	GCA_000835005.1	Chromosome	4.57268
Yersinia pestis	Bacteria;Proteobacteria;Gammaproteobacteria	KIM5	SAMN03160723	PRJNA240083	GCA_000970105.1	Chromosome	4.7875
Yersinia pestis 1045	Bacteria;Proteobacteria;Gammaproteobacteria	1045	SAMN03943674	PRJNA208260	GCA_001188735.1	Chromosome	4.68408
Yersinia pestis 790	Bacteria;Proteobacteria;Gammaproteobacteria	790	SAMN02769799	PRJNA208248	GCA_001188675.1	Chromosome	4.78191
[Bacillus] caldolyticus	Bacteria;Terrabacteria group;Firmicutes	NEB414	SAMN08104862	PRJNA420054	GCA_003595605.1	Complete	3.48558
[Brevibacterium] frigoritolerans	Bacteria;Terrabacteria group;Firmicutes	ZB201705	SAMN09432881	PRJNA476377	GCA_004006475.1	Complete	5.47556
[Haemophilus] ducreyi	Bacteria;Proteobacteria;Gammaproteobacteria	NCTC11483	SAMEA4412686	PRJEB6403	GCA_900637315.1	Complete	1.59426
[Mycobacterium] chelonae subsp. gwanakae	Bacteria;Terrabacteria group;Actinobacteria	MOTT36W	SAMN09770287	PRJNA484844	GCA_003390495.1	Complete	5.10664
[Pasteurella] aerogenes	Bacteria;Proteobacteria;Gammaproteobacteria	NCTC13378	SAMEA4384356	PRJEB6403	GCA_900637275.1	Complete	2.25747
Acaryochloris marina MBIC11017	Bacteria;Terrabacteria group;Cyanobacteria/Melainabacteria group	MBIC11017	SAMN02604308	PRJNA12997	GCA_000018105.1	Complete	8.3616
Acetoanaerobium sticklandii	Bacteria;Terrabacteria group;Firmicutes	DSM 519	SAMEA3138340	PRJNA28575	GCA_000196455.1	Complete	2.71546
Acetobacter aceti	Bacteria;Proteobacteria;Alphaproteobacteria	TMW2.1153	SAMN04396917	PRJNA311264	GCA_002005445.1	Complete	3.72504
Acetobacter orientalis	Bacteria;Proteobacteria;Alphaproteobacteria	FAN1	SAMD00112201	PRJDB6747	GCA_003966365.1	Complete	3.21497
Acetobacter pasteurianus	Bacteria;Proteobacteria;Alphaproteobacteria	Ab3	SAMN02709032	PRJNA242487	GCA_001183745.1	Complete	2.80615
Acetobacter pasteurianus	Bacteria;Proteobacteria;Alphaproteobacteria	dm	SAMN06855882	PRJNA384998	GCA_002220195.1	Complete	3.12745
Acetobacter pasteurianus 386B	Bacteria;Proteobacteria;Alphaproteobacteria	386B	SAMEA3139047	PRJEB1172	GCA_000723785.1	Complete	3.07865
Acetobacter pasteurianus IFO 3283-01	Bacteria;Proteobacteria;Alphaproteobacteria	IFO 3283 substr. IFO 3283-01	SAMD00060943	PRJDA31129	GCA_000010825.1	Complete	3.34025
Acetobacter pasteurianus IFO 3283-01-42C	Bacteria;Proteobacteria;Alphaproteobacteria	IFO 3283 substr. IFO 3283-01-42C	SAMD00060949	PRJDA31141	GCA_000010945.1	Complete	3.24799
Acetobacter pasteurianus IFO 3283-03	Bacteria;Proteobacteria;Alphaproteobacteria	IFO 3283 substr. IFO 3283-03	SAMD00060944	PRJDA31131	GCA_000010845.1	Complete	3.33967
Acetobacter pasteurianus IFO 3283-07	Bacteria;Proteobacteria;Alphaproteobacteria	IFO 3283 substr. IFO 3283-07	SAMD00060945	PRJDA31133	GCA_000010865.1	Complete	3.33843
Acetobacter pasteurianus IFO 3283-12	Bacteria;Proteobacteria;Alphaproteobacteria	IFO 3283 substr. IFO 3283-12	SAMD00061107	PRJNA32203	GCA_000010965.1	Complete	3.33699
Acetobacter pasteurianus IFO 3283-22	Bacteria;Proteobacteria;Alphaproteobacteria	IFO 3283 substr. IFO 3283-22	SAMD00060946	PRJDA31135	GCA_000010885.1	Complete	3.33965
Acetobacter pasteurianus IFO 3283-26	Bacteria;Proteobacteria;Alphaproteobacteria	IFO 3283 substr. IFO 3283-26	SAMD00060947	PRJDA31137	GCA_000010905.1	Complete	3.33968
Acetobacter pasteurianus IFO 3283-32	Bacteria;Proteobacteria;Alphaproteobacteria	IFO 3283 substr. IFO 3283-32	SAMD00060948	PRJDA31139	GCA_000010925.1	Complete	3.33704
Acetobacter pasteurianus NBRC 101655	Bacteria;Proteobacteria;Alphaproteobacteria	NBRC 101655	SAMD00010881	PRJDA65545	GCA_000241585.3	Complete	3.10099
Acetobacter pasteurianus subsp. ascendens	Bacteria;Proteobacteria;Alphaproteobacteria	LMG 1590	SAMN04605654	PRJNA317327	GCA_001766235.1	Complete	2.99922
Acetobacter pasteurianus subsp. ascendens	Bacteria;Proteobacteria;Alphaproteobacteria	SRCM101447	SAMN07125917	PRJNA386748	GCA_002173775.1	Complete	3.28583
Acetobacter pasteurianus subsp. paradoxus	Bacteria;Proteobacteria;Alphaproteobacteria	LMG 1591	SAMN04605655	PRJNA317328	GCA_001766255.1	Complete	3.21603
Acetobacter pasteurianus subsp. pasteurianus	Bacteria;Proteobacteria;Alphaproteobacteria	SRCM101342	SAMN07125916	PRJNA386747	GCA_002173735.1	Complete	3.28798
Acetobacter pasteurianus subsp. pasteurianus	Bacteria;Proteobacteria;Alphaproteobacteria	SRCM101468	SAMN07211335	PRJNA389952	GCA_002202135.1	Complete	3.40882
Acetobacter persici	Bacteria;Proteobacteria;Alphaproteobacteria	TMW2.1084	SAMN04396916	PRJNA311264	GCA_002006565.1	Complete	3.75668
Acetobacter pomorum	Bacteria;Proteobacteria;Alphaproteobacteria	BDGP5	SAMN07682859	PRJNA397225	GCA_002456135.1	Complete	3.00792
Acetobacter pomorum	Bacteria;Proteobacteria;Alphaproteobacteria	SH	SAMN07498095	PRJNA397945	GCA_003391275.1	Complete	3.15322
Acetobacter senegalensis	Bacteria;Proteobacteria;Alphaproteobacteria	108B	SAMEA2738517	PRJEB7128	GCA_001499615.1	Complete	3.96991
Acetobacter sp. JWB	Bacteria;Proteobacteria;Alphaproteobacteria	JWB	SAMN09531910	PRJNA480182	GCA_003323795.1	Complete	2.94182
Acetobacter sp. SLV-7	Bacteria;Proteobacteria;Alphaproteobacteria	SLV-7	SAMN03437041	PRJNA279108	GCA_001628715.1	Complete	3.1064
Acetobacter tropicalis	Bacteria;Proteobacteria;Alphaproteobacteria	BDGP1	SAMN07452474	PRJNA397225	GCA_002549835.1	Complete	4.13966
Acetobacterium woodii DSM 1030	Bacteria;Terrabacteria group;Firmicutes	DSM 1030	SAMN02603267	PRJNA60713	GCA_000247605.1	Complete	4.04478
Acetohalobium arabaticum DSM 5501	Bacteria;Terrabacteria group;Firmicutes	DSM 5501	SAMN00016993	PRJNA32769	GCA_000144695.1	Complete	2.4696
Acetomicrobium mobile DSM 13181	Bacteria;Synergistetes;Synergistia	DSM 13181	SAMN02261375	PRJNA53351	GCA_000266925.1	Complete	2.1607
Acholeplasma brassicae	Bacteria;Terrabacteria group;Tenericutes	O502	SAMEA4532333	PRJEB1741	GCA_000967915.1	Complete	1.87779
Acholeplasma laidlawii	Bacteria;Terrabacteria group;Tenericutes	NCTC10116	SAMEA4384074	PRJEB6403	GCA_900476025.1	Complete	1.49756
Acholeplasma laidlawii PG-8A	Bacteria;Terrabacteria group;Tenericutes	PG-8A	SAMN02603756	PRJNA19259	GCA_000018785.1	Complete	1.49699
Acholeplasma oculi	Bacteria;Terrabacteria group;Tenericutes		SAMEA2522063	PRJEB6255	GCA_000953195.1	Complete	1.58712
Acholeplasma palmae J233	Bacteria;Terrabacteria group;Tenericutes	J233	SAMEA4532332	PRJEB1742	GCA_000968055.1	Complete	1.55423
Achromobacter denitrificans	Bacteria;Proteobacteria;Betaproteobacteria	USDA-ARS-USMARC-56712	SAMN04158498	PRJNA281531	GCA_001514355.1	Complete	6.22621
Achromobacter denitrificans	Bacteria;Proteobacteria;Betaproteobacteria	PR1	SAMN06819206	PRJNA383898	GCA_002205315.1	Complete	6.9292
Achromobacter insolitus	Bacteria;Proteobacteria;Betaproteobacteria	FDAARGOS_88	SAMN02934544	PRJNA231221	GCA_000783435.2	Complete	6.89304
Achromobacter insolitus	Bacteria;Proteobacteria;Betaproteobacteria	DSM 23807	SAMN06174288	PRJNA358463	GCA_001971645.1	Complete	6.4927
Achromobacter insolitus	Bacteria;Proteobacteria;Betaproteobacteria	NCTC13520	SAMEA4384063	PRJEB6403	GCA_900637265.1	Complete	6.47248
Achromobacter sp. AONIH1	Bacteria;Proteobacteria;Betaproteobacteria	AONIH1	SAMN04287051	PRJNA430813	GCA_002902905.1	Complete	6.64894
Achromobacter sp. B7	Bacteria;Proteobacteria;Betaproteobacteria	B7	SAMN09690389	PRJNA481776	GCA_003600685.1	Complete	6.23655
Achromobacter spanius	Bacteria;Proteobacteria;Betaproteobacteria	DSM 23806	SAMN08043154	PRJNA419110	GCA_002812705.1	Complete	6.42578
Achromobacter spanius	Bacteria;Proteobacteria;Betaproteobacteria	MYb73	SAMN07581413	PRJNA400855	GCA_002966795.1	Complete	6.34021
Achromobacter spanius	Bacteria;Proteobacteria;Betaproteobacteria	UQ283	SAMN10643443	PRJNA511771	GCA_003994415.1	Complete	6.68782
Achromobacter spanius	Bacteria;Proteobacteria;Betaproteobacteria	NCTC13519	SAMEA3724092	PRJEB6403	GCA_900636675.1	Complete	6.40703
Achromobacter xylosoxidans	Bacteria;Proteobacteria;Betaproteobacteria	MN001	SAMN03840637	PRJNA288995	GCA_001051055.1	Complete	5.87605
Achromobacter xylosoxidans	Bacteria;Proteobacteria;Betaproteobacteria	NCTC10807	SAMEA2517358	PRJEB6403	GCA_001457475.1	Complete	6.81318
Achromobacter xylosoxidans	Bacteria;Proteobacteria;Betaproteobacteria	FDAARGOS_147	SAMN03996290	PRJNA231221	GCA_001558755.2	Complete	6.88696
Achromobacter xylosoxidans	Bacteria;Proteobacteria;Betaproteobacteria	FDAARGOS_162	SAMN03996305	PRJNA231221	GCA_001558915.2	Complete	6.56574
Achromobacter xylosoxidans	Bacteria;Proteobacteria;Betaproteobacteria	FDAARGOS_150	SAMN03996294	PRJNA231221	GCA_001559195.2	Complete	6.26875
Achromobacter xylosoxidans	Bacteria;Proteobacteria;Betaproteobacteria	NCTC10808	SAMEA3867441	PRJEB6403	GCA_900475575.1	Complete	6.73542
Achromobacter xylosoxidans A8	Bacteria;Proteobacteria;Betaproteobacteria	A8	SAMN02603404	PRJNA48393	GCA_000165835.1	Complete	7.35915
Achromobacter xylosoxidans C54	Bacteria;Proteobacteria;Betaproteobacteria	C54	SAMN03067439	PRJNA260837	GCA_000758265.1	Complete	6.13106
Achromobacter xylosoxidans NBRC 15126 = ATCC 27061	Bacteria;Proteobacteria;Betaproteobacteria	NBRC 15126 = ATCC 27061	SAMN02641513	PRJNA209573	GCA_000508285.1	Complete	6.68358
Acidaminococcus fermentans DSM 20731	Bacteria;Terrabacteria group;Firmicutes	DSM 20731	SAMN02598507	PRJNA33685	GCA_000025305.1	Complete	2.32977
Acidaminococcus intestini RyC-MR95	Bacteria;Terrabacteria group;Firmicutes	RyC-MR95	SAMN02603738	PRJNA32215	GCA_000230275.1	Complete	2.48777
Acidianus brierleyi	Archaea;TACK group;Crenarchaeota	DSM 1651	SAMN09071529	PRJNA463410	GCA_003201835.1	Complete	2.94716
Acidianus hospitalis W1	Archaea;TACK group;Crenarchaeota	W1	SAMN02602984	PRJNA60875	GCA_000213215.1	Complete	2.13765
Acidianus manzaensis	Archaea;TACK group;Crenarchaeota	YN-25	SAMN06640543	PRJNA380321	GCA_002116695.1	Complete	2.68746
Acidianus sulfidivorans JP7	Archaea;TACK group;Crenarchaeota	JP7	SAMN09071530	PRJNA463410	GCA_003201765.1	Complete	2.28708
Acidiferrobacter sp. SPIII_3	Bacteria;Proteobacteria;Gammaproteobacteria	SPIII_3	SAMN08523059	PRJNA433900	GCA_003184265.1	Complete	3.3984
Acidihalobacter prosperus	Bacteria;Proteobacteria;Gammaproteobacteria	F5	SAMN05828143	PRJNA344521	GCA_001753245.1	Complete	3.56694
Acidilobus saccharovorans 345-15	Archaea;TACK group;Crenarchaeota	345-15	SAMN02603091	PRJNA39927	GCA_000144915.1	Complete	1.49645
Acidilobus sp. 7A	Archaea;TACK group;Crenarchaeota		SAMN03173949	PRJNA266728	GCA_003431325.1	Complete	1.53905
Acidimicrobium ferrooxidans DSM 10331	Bacteria;Terrabacteria group;Actinobacteria	DSM 10331	SAMN02598466	PRJNA29525	GCA_000023265.1	Complete	2.15816
Acidiphilium cryptum JF-5	Bacteria;Proteobacteria;Alphaproteobacteria	JF-5	SAMN02598339	PRJNA15753	GCA_000016725.1	Complete	3.96308
Acidiphilium multivorum AIU301	Bacteria;Proteobacteria;Alphaproteobacteria	AIU301	SAMD00060977	PRJDA60101	GCA_000202835.1	Complete	4.21474
Acidipropionibacterium acidipropionici	Bacteria;Terrabacteria group;Actinobacteria	CGMCC 1.2230	SAMN04230714	PRJNA300904	GCA_001441165.1	Complete	3.65138
Acidipropionibacterium acidipropionici	Bacteria;Terrabacteria group;Actinobacteria	ATCC 55737	SAMN04455717	PRJNA310791	GCA_001602115.1	Complete	3.70719
Acidipropionibacterium acidipropionici	Bacteria;Terrabacteria group;Actinobacteria	F3E8	SAMN05017605	PRJNA322112	GCA_001855335.1	Complete	3.63189
Acidipropionibacterium acidipropionici	Bacteria;Terrabacteria group;Actinobacteria	WSH1105	SAMN04230715	PRJNA301197	GCA_001975205.1	Complete	3.64546
Acidipropionibacterium acidipropionici	Bacteria;Terrabacteria group;Actinobacteria	WGS7	SAMN09667102	PRJNA481392	GCA_003956085.1	Complete	3.61515
Acidipropionibacterium acidipropionici ATCC 4875	Bacteria;Terrabacteria group;Actinobacteria	ATCC 4875	SAMN02603885	PRJNA158149	GCA_000310065.1	Complete	3.65617
Acidipropionibacterium jensenii	Bacteria;Terrabacteria group;Actinobacteria	JS280	SAMN08242443	PRJNA427674	GCA_004011055.1	Complete	3.04494
Acidipropionibacterium jensenii	Bacteria;Terrabacteria group;Actinobacteria	JS279	SAMN08242442	PRJNA427674	GCA_004011075.1	Complete	3.03248
Acidipropionibacterium jensenii	Bacteria;Terrabacteria group;Actinobacteria	NCTC13652	SAMEA48420418	PRJEB6403	GCA_900637925.1	Complete	3.18055
Acidipropionibacterium virtanenii	Bacteria;Terrabacteria group;Actinobacteria	JS278	SAMN08125534	PRJNA420916	GCA_003325455.1	Complete	3.43287
Acidithiobacillus caldus	Bacteria;Proteobacteria;Acidithiobacillia	MTH-04	SAMN04849265	PRJNA318365	GCA_001650235.2	Complete	2.97576
Acidithiobacillus caldus ATCC 51756	Bacteria;Proteobacteria;Acidithiobacillia	ATCC 51756	SAMN02469802	PRJNA36585	GCA_000175575.2	Complete	2.98705
Acidithiobacillus caldus SM-1	Bacteria;Proteobacteria;Acidithiobacillia	SM-1	SAMN02603220	PRJNA63223	GCA_000221025.1	Complete	3.2376
Acidithiobacillus ferridurans	Bacteria;Proteobacteria;Acidithiobacillia	JCM 18981	SAMD00129984	PRJDB7175	GCA_003966655.1	Complete	2.9214
Acidithiobacillus ferrivorans SS3	Bacteria;Proteobacteria;Acidithiobacillia	SS3	SAMN00713557	PRJNA61509	GCA_000214095.3	Complete	3.20755
Acidithiobacillus ferrooxidans ATCC 23270	Bacteria;Proteobacteria;Acidithiobacillia	ATCC 23270	SAMN02603974	PRJNA53	GCA_000021485.1	Complete	2.9824
Acidithiobacillus ferrooxidans ATCC 53993	Bacteria;Proteobacteria;Acidithiobacillia	ATCC 53993	SAMN02598372	PRJNA16689	GCA_000020825.1	Complete	2.88504
Acidobacteriaceae bacterium SBC82	Bacteria;Acidobacteria;Acidobacteriia	SBC82	SAMN09460743	PRJNA476855	GCA_003330725.1	Complete	7.60073
Acidobacterium capsulatum ATCC 51196	Bacteria;Acidobacteria;Acidobacteriia	ATCC 51196	SAMN02603447	PRJNA28085	GCA_000022565.1	Complete	4.12736
Acidothermus cellulolyticus 11B	Bacteria;Terrabacteria group;Actinobacteria	11B; ATCC 43068	SAMN02598358	PRJNA16097	GCA_000015025.1	Complete	2.44354
Acidovorax avenae subsp. avenae ATCC 19860	Bacteria;Proteobacteria;Betaproteobacteria	ATCC 19860	SAMN00006197	PRJNA37867	GCA_000176855.2	Complete	5.48217
Acidovorax citrulli	Bacteria;Proteobacteria;Betaproteobacteria	KACC17005	SAMN07718226	PRJNA412560	GCA_002441975.1	Complete	5.34992
Acidovorax citrulli AAC00-1	Bacteria;Proteobacteria;Betaproteobacteria	AAC00-1	SAMN02598334	PRJNA15708	GCA_000015325.1	Complete	5.35277
Acidovorax ebreus TPSY	Bacteria;Proteobacteria;Betaproteobacteria	TPSY	SAMN00001444	PRJNA29975	GCA_000022305.1	Complete	3.79657
Acidovorax sp. 1608163	Bacteria;Proteobacteria;Betaproteobacteria	1608163	SAMN10228555	PRJNA495607	GCA_003669015.1	Complete	5.04588
Acidovorax sp. JS42	Bacteria;Proteobacteria;Betaproteobacteria	JS42	SAMN02598333	PRJNA15685	GCA_000015545.1	Complete	4.58515
Acidovorax sp. KKS102	Bacteria;Proteobacteria;Betaproteobacteria	KKS102	SAMN02604069	PRJNA174596	GCA_000302535.1	Complete	5.19693
Acidovorax sp. NA2	Bacteria;Proteobacteria;Betaproteobacteria	NA2	SAMN03755631	PRJNA285679	GCA_002157165.1	Complete	4.05802
Acidovorax sp. NA3	Bacteria;Proteobacteria;Betaproteobacteria	NA3	SAMN03755632	PRJNA285679	GCA_002157145.1	Complete	4.12263
Acidovorax sp. P3	Bacteria;Proteobacteria;Betaproteobacteria	P3	SAMN03755633	PRJNA285679	GCA_002157185.1	Complete	4.56563
Acidovorax sp. P4	Bacteria;Proteobacteria;Betaproteobacteria	P4	SAMN03755634	PRJNA285679	GCA_002157125.1	Complete	4.70474
Acidovorax sp. RAC01	Bacteria;Proteobacteria;Betaproteobacteria	RAC01	SAMN04909706	PRJNA319830	GCA_001714725.1	Complete	4.57486
Aciduliprofundum boonei T469	Archaea;Euryarchaeota;unclassified Euryarchaeota	T469	SAMN02598523	PRJNA38403	GCA_000025665.1	Complete	1.48678
Aciduliprofundum sp. MAR08-339	Archaea;Euryarchaeota;unclassified Euryarchaeota	MAR08-339	SAMN02261429	PRJNA73039	GCA_000327505.1	Complete	1.43709
Acinetobacter baumannii	Bacteria;Proteobacteria;Gammaproteobacteria	AC29	SAMN02714232	PRJNA238628	GCA_000695855.3	Complete	3.93513
Acinetobacter baumannii	Bacteria;Proteobacteria;Gammaproteobacteria	AB031	SAMN02940901	PRJNA256158	GCA_000746605.1	Complete	3.80332
Acinetobacter baumannii	Bacteria;Proteobacteria;Gammaproteobacteria	AB030	SAMN02940899	PRJNA256157	GCA_000746645.1	Complete	4.33579
Acinetobacter baumannii	Bacteria;Proteobacteria;Gammaproteobacteria	AbH12O-A2	SAMN03075316	PRJNA261783	GCA_000761175.1	Complete	3.87577
Acinetobacter baumannii	Bacteria;Proteobacteria;Gammaproteobacteria	6200	SAMN03263969	PRJNA270223	GCA_000814345.1	Complete	4.07398
Acinetobacter baumannii	Bacteria;Proteobacteria;Gammaproteobacteria	IOMTU 433	SAMD00020223	PRJDB3154	GCA_000828935.1	Complete	4.19032
Acinetobacter baumannii	Bacteria;Proteobacteria;Gammaproteobacteria	A1	SAMN03248539	PRJNA269083	GCA_000830055.1	Complete	3.91774
Acinetobacter baumannii	Bacteria;Proteobacteria;Gammaproteobacteria	ORAB01	SAMN03277095	PRJNA271775	GCA_000939415.2	Complete	4.12162
Acinetobacter baumannii	Bacteria;Proteobacteria;Gammaproteobacteria	AB5075-UW	SAMN02894434	PRJNA243297	GCA_000963815.1	Complete	4.06698
Acinetobacter baumannii	Bacteria;Proteobacteria;Gammaproteobacteria	XH386	SAMN03290686	PRJNA273343	GCA_001026965.1	Complete	4.1995
Acinetobacter baumannii	Bacteria;Proteobacteria;Gammaproteobacteria	B8342	SAMN03770534	PRJNA286787	GCA_001077555.2	Complete	3.94783
Acinetobacter baumannii	Bacteria;Proteobacteria;Gammaproteobacteria	Ab04-mff	SAMN03817045	PRJNA288605	GCA_001077655.1	Complete	4.19228
Acinetobacter baumannii	Bacteria;Proteobacteria;Gammaproteobacteria	ATCC 17978-mff	SAMN03817043	PRJNA288605	GCA_001077675.1	Complete	4.0067
Acinetobacter baumannii	Bacteria;Proteobacteria;Gammaproteobacteria	B8300	SAMN03771402	PRJNA286871	GCA_001077965.2	Complete	3.85006
Acinetobacter baumannii	Bacteria;Proteobacteria;Gammaproteobacteria	R2090	SAMEA3751109	PRJEB9721	GCA_001261895.2	Complete	3.81916
Acinetobacter baumannii	Bacteria;Proteobacteria;Gammaproteobacteria	D36	SAMN04029125	PRJNA294725	GCA_001399655.1	Complete	4.13116
Acinetobacter baumannii	Bacteria;Proteobacteria;Gammaproteobacteria	CIP70.10	SAMEA3449716	PRJEB9585	GCA_001457535.1	Complete	3.93626
Acinetobacter baumannii	Bacteria;Proteobacteria;Gammaproteobacteria	KBN10P02143	SAMN03941550	PRJNA291316	GCA_001514375.1	Complete	4.1394
Acinetobacter baumannii	Bacteria;Proteobacteria;Gammaproteobacteria	R2091	SAMEA3715145	PRJEB12156	GCA_001517645.1	Complete	3.94749
Acinetobacter baumannii	Bacteria;Proteobacteria;Gammaproteobacteria	YU-R612	SAMN04448797	PRJNA309091	GCA_001543995.1	Complete	4.15525
Acinetobacter baumannii	Bacteria;Proteobacteria;Gammaproteobacteria	XH860	SAMN03890258	PRJNA290306	GCA_001573065.1	Complete	3.84662
Acinetobacter baumannii	Bacteria;Proteobacteria;Gammaproteobacteria	XH859	SAMN03890257	PRJNA290306	GCA_001573085.1	Complete	3.97707
Acinetobacter baumannii	Bacteria;Proteobacteria;Gammaproteobacteria	XH857	SAMN03890255	PRJNA290306	GCA_001573105.1	Complete	3.87964
Acinetobacter baumannii	Bacteria;Proteobacteria;Gammaproteobacteria	XH856	SAMN03890253	PRJNA290306	GCA_001573125.1	Complete	3.9084
Acinetobacter baumannii	Bacteria;Proteobacteria;Gammaproteobacteria	XH858	SAMN03890256	PRJNA290306	GCA_001578145.1	Complete	4.17261
Acinetobacter baumannii	Bacteria;Proteobacteria;Gammaproteobacteria	ATCC 17978	SAMN04273153	PRJNA302452	GCA_001593425.2	Complete	4.00479
Acinetobacter baumannii	Bacteria;Proteobacteria;Gammaproteobacteria	3207	SAMN04485290	PRJNA311558	GCA_001636235.1	Complete	4.09204
Acinetobacter baumannii	Bacteria;Proteobacteria;Gammaproteobacteria	CA-17	SAMN04018777	PRJNA294251	GCA_001721705.1	Complete	3.71928
Acinetobacter baumannii	Bacteria;Proteobacteria;Gammaproteobacteria	KAB01	SAMN05601665	PRJNA339667	GCA_001806345.1	Complete	4.03409
Acinetobacter baumannii	Bacteria;Proteobacteria;Gammaproteobacteria	KAB02	SAMN05601667	PRJNA339683	GCA_001806365.1	Complete	4.0862
Acinetobacter baumannii	Bacteria;Proteobacteria;Gammaproteobacteria	KAB03	SAMN05601668	PRJNA339684	GCA_001806385.1	Complete	4.05696
Acinetobacter baumannii	Bacteria;Proteobacteria;Gammaproteobacteria	KAB04	SAMN05601669	PRJNA339686	GCA_001806405.1	Complete	4.12812
Acinetobacter baumannii	Bacteria;Proteobacteria;Gammaproteobacteria	KAB05	SAMN05601670	PRJNA339687	GCA_001806425.1	Complete	4.0386
Acinetobacter baumannii	Bacteria;Proteobacteria;Gammaproteobacteria	KAB06	SAMN05601671	PRJNA339689	GCA_001806445.1	Complete	4.03871
Acinetobacter baumannii	Bacteria;Proteobacteria;Gammaproteobacteria	KAB07	SAMN05601672	PRJNA339690	GCA_001806465.1	Complete	4.05443
Acinetobacter baumannii	Bacteria;Proteobacteria;Gammaproteobacteria	KAB08	SAMN05601673	PRJNA339692	GCA_001806485.1	Complete	4.07517
Acinetobacter baumannii	Bacteria;Proteobacteria;Gammaproteobacteria	HRAB-85	SAMN06046790	PRJNA348168	GCA_001887305.1	Complete	4.09858
Acinetobacter baumannii	Bacteria;Proteobacteria;Gammaproteobacteria	AF-673	SAMN06077192	PRJNA271775	GCA_001895985.1	Complete	4.0931
Acinetobacter baumannii	Bacteria;Proteobacteria;Gammaproteobacteria	AF-401	SAMN06077191	PRJNA271775	GCA_001896005.1	Complete	4.26763
Acinetobacter baumannii	Bacteria;Proteobacteria;Gammaproteobacteria	XDR-BJ83	SAMN06109232	PRJNA356204	GCA_001902375.1	Complete	4.08062
Acinetobacter baumannii	Bacteria;Proteobacteria;Gammaproteobacteria	LAC4	SAMN05362953	PRJNA328023	GCA_001908295.1	Complete	3.98869
Acinetobacter baumannii	Bacteria;Proteobacteria;Gammaproteobacteria	CMC-CR-MDR-Ab4	SAMN04096368	PRJNA296424	GCA_001922205.1	Complete	4.15601
Acinetobacter baumannii	Bacteria;Proteobacteria;Gammaproteobacteria	CMC-MDR-Ab59	SAMN04096369	PRJNA296424	GCA_001922225.1	Complete	4.07636
Acinetobacter baumannii	Bacteria;Proteobacteria;Gammaproteobacteria	CMC-CR-MDR-Ab66	SAMN04096370	PRJNA296424	GCA_001922245.1	Complete	4.17416
Acinetobacter baumannii	Bacteria;Proteobacteria;Gammaproteobacteria	AB042	SAMN04273154	PRJNA305150	GCA_001941765.1	Complete	4.00472
Acinetobacter baumannii	Bacteria;Proteobacteria;Gammaproteobacteria	AB34299	SAMN04457967	PRJNA311034	GCA_002009115.1	Complete	3.98304
Acinetobacter baumannii	Bacteria;Proteobacteria;Gammaproteobacteria	JBA13	SAMN06650260	PRJNA380857	GCA_002082625.1	Complete	4.06698
Acinetobacter baumannii	Bacteria;Proteobacteria;Gammaproteobacteria	JBA13	SAMN06650260	PRJNA380857	GCA_002082625.2	Complete	4.06587
Acinetobacter baumannii	Bacteria;Proteobacteria;Gammaproteobacteria	CBA7	SAMN06650245	PRJNA380857	GCA_002082645.1	Complete	4.10845
Acinetobacter baumannii	Bacteria;Proteobacteria;Gammaproteobacteria	15A34	SAMN06650243	PRJNA380857	GCA_002082685.1	Complete	3.93873
Acinetobacter baumannii	Bacteria;Proteobacteria;Gammaproteobacteria	15A5	SAMN06650264	PRJNA380857	GCA_002082705.1	Complete	4.04931
Acinetobacter baumannii	Bacteria;Proteobacteria;Gammaproteobacteria	USA2	SAMN06650241	PRJNA380857	GCA_002082725.1	Complete	3.9876
Acinetobacter baumannii	Bacteria;Proteobacteria;Gammaproteobacteria	SSA6	SAMN06650242	PRJNA380857	GCA_002082745.1	Complete	3.88441
[truncated: 131,725 more rows]
